# Supplementary material for: Genome-wide discovery of novel M1T1 group A streptococcal determinants important for fitness and virulence during soft-tissue infection
Source: PLoS Pathog. 2017 Aug 23;13(8):e1006584. doi: 10.1371/journal.ppat.1006584 (PMC5584981; doi:10.1371/journal.ppat.1006584)
Supplement: S1 Table — (XLSX) [file ppat.1006584.s007.xlsx]

## Sheet: Sheet1
S1 Table. Tn-seq analysis of the GAS 5448 genetic requirements for in vitro growth after 24-h and 48-h passages in THY broth medium.
		Fitness in THY, 24h			Fitness in THY, 48h
Locus tag		log2(FC)	p value		log2(FC)	p value		Start	Stop	Strand	Protein product		MGAS5005 homolog	Gene name		Putative function	Essentiality
SP5448_RS00005		-0.3492	0.7212		-0.1464	0.8806		232	1587	+	WP_002987659.1		M5005_Spy_0001	dnaA		chromosomal replication initiator protein	E
SP5448_RS00010		-0.2461	0.7969		-0.2477	0.7972		1742	2878	+	WP_010921762.1		M5005_Spy_0002	dnaN		DNA polymerase III beta chain	E
SP5448_RS00015		-0.2797	0.777		-0.05687	0.954		2953	3150	+	WP_002981933.1		M5005_Spy_0003			hypothetical cytosolic protein	NE
SP5448_RS00020		-0.181	0.7768		0.8216	0.1957		3480	4595	+	WP_010921763.1		M5005_Spy_0004			GTP-binding protein	NE
SP5448_RS00025		-0.05494	0.9546		0.1019	0.9154		4665	5234	+	WP_002981924.1		M5005_Spy_0005	pth		peptidyl-tRNA hydrolase	NC
SP5448_RS00030		0.2696	0.549		1.052	0.01937		5237	8740	+	WP_010921764.1		M5005_Spy_0006	trcF		transcription-repair coupling factor	NE
SP5448_RS00035		-0.6449	0.499		0.3314	0.7276		8902	9174	+	WP_002987671.1		M5005_Spy_0007			heat shock protein 15	NE
SP5448_RS00040		-0.263	0.7853		0.5831	0.5453		9161	9532	+	WP_002981918.1		M5005_Spy_0008	divIC		cell division protein	NE
SP5448_RS00045		0.3981	0.3766		0.4451	0.3237		9667	10953	+	WP_010921766.1		M5005_Spy_0010			beta-lactamase	NE
SP5448_RS00050		0.433	0.6628		0.4605	0.6418		10950	12236	+	WP_010921767.1		M5005_Spy_0011	tilS		tRNA(Ile)-lysidine synthetase	E
SP5448_RS00055		-0.5323	0.5697		1.136	0.2268		12241	12783	+	WP_002981912.1		M5005_Spy_0012			hypoxanthine-guanine phosphoribosyltransferase	NC
SP5448_RS00060		-0.2555	0.7892		-0.2955	0.7596		12805	14784	+	WP_010921768.1		M5005_Spy_0013	ftsH		cell division protein	E
SP5448_RS00065		0.01356	0.9729		-0.2297	0.5667		15109	16500	+	WP_002987685.1		M5005_Spy_0014			amino acid permease	NE
SP5448_RS00175		-0.2949	0.7638		0.2938	0.7641		25163	26359	+	WP_010921769.1		M5005_Spy_0017	cdhA		CHAP-domain-containing cell wall hydrolase; pcsB/sibA homolog	E
SP5448_RS00180		-0.2833	0.7757		1.056	0.288		26612	27574	+	WP_002986722.1		M5005_Spy_0018	prsA.2		ribose-phosphate pyrophosphokinase	E
SP5448_RS00185		-0.4214	0.6465		-0.3943	0.6685		27760	28515	+	WP_002986719.1		M5005_Spy_0019	recO		DNA repair protein	NE
SP5448_RS00190		0.02303	0.9782		0.224	0.7896		28618	29625	+	WP_002987696.1		M5005_Spy_0020	plsX		fatty acid/phospholipid synthesis protein	E
SP5448_RS00195		-0.02108	0.9781		-0.02022	0.979		29618	29860	+	WP_010921770.1		M5005_Spy_0021	acpP.2		acyl carrier protein	NC
SP5448_RS00200		-0.414	0.5717		-1.099	0.1386		30011	30715	+	WP_015055882.1		M5005_Spy_0022			phosphoribosylaminoimidazole-succinocarboxamide synthase	NC
SP5448_RS00205		0.2305	0.5934		-0.3431	0.4288		30839	34564	+	WP_015055883.1		M5005_Spy_0023			phosphoribosylformylglycinamidine synthase	NE
SP5448_RS00210		-0.117	0.7835		0.1137	0.7902		34725	36179	+	WP_010921773.1		M5005_Spy_0024	purF		amidophosphoribosyltransferase	NE
SP5448_RS00215		0.8597	0.2484		0.4634	0.5351		36207	37229	+	WP_010921774.1		M5005_Spy_0025	purM		phosphoribosylformylglycinamidine cyclo-ligase	NE
SP5448_RS00220		0.07624	0.9122		0.2134	0.7604		37397	37951	+	WP_010921775.1		M5005_Spy_0026	purN		phosphoribosylglycinamide formyltransferase	NE
SP5448_RS00225		0.1643	0.8249		0.2783	0.7083		38135	39682	+	WP_011285343.1		M5005_Spy_0027			phosphoribosylaminoimidazolecarboxamide formyltransferase/IMP cyclohydrolase	NE
SP5448_RS00230		0.2754	0.4829		0.3707	0.3458		39740	40864	-	WP_010921776.1		M5005_Spy_0028			autolysin	NE
SP5448_RS00235		0.04288	0.9425		-0.3343	0.5758		41117	42382	+	WP_010921777.1		M5005_Spy_0029	purD		phosphoribosylamine--glycine ligase	NE
SP5448_RS00240		-0.9312	0.3482		-0.827	0.4049		42660	43151	+	WP_015055884.1		M5005_Spy_0030	purE		phosphoribosylaminoimidazole carboxylase catalytic subunit	NE
SP5448_RS00245		0.4404	0.254		0.6689	0.08352		43138	44211	+	WP_015055885.1		M5005_Spy_0031	purK		phosphoribosylaminoimidazole carboxylase ATPase subunit	NE
SP5448_RS00250		-0.5755	0.2269		0.6562	0.1683		44238	45881	+	WP_010921779.1		M5005_Spy_0032			hypothetical protein	NE
SP5448_RS00255		-0.4217	0.4567		-0.8068	0.156		45899	47191	+	WP_010921780.1		M5005_Spy_0033	purB		adenylosuccinate lyase	NE
SP5448_RS00260		0.1815	0.6481		-0.7736	0.05315		47323	48234	+	WP_002986681.1		M5005_Spy_0034			transcriptional regulator	NE
SP5448_RS00265		-1.522	0.09354		-2.134	0.01992		48460	49458	+	WP_002986679.1		M5005_Spy_0035	ruvB		holliday junction DNA helicase	NE
SP5448_RS00270		0.1157	0.8306		0.3372	0.5337		49596	50033	+	WP_002994668.1		M5005_Spy_0036			protein tyrosine phosphatase	NE
SP5448_RS00275		0.07637	0.92		0.08634	0.9093		50056	50457	+	WP_010921781.1		M5005_Spy_0037			hypothetical membrane associated protein	NC
SP5448_RS00280		-0.286	0.7594		-0.2081	0.826		50454	52229	+	WP_010921782.1		M5005_Spy_0038			acyltransferase family	E
SP5448_RS00285		-0.7968	0.08782		-2.167	4.242e-06		52538	55180	+	WP_011285347.1		M5005_Spy_0039	adh2		alcohol dehydrogenase/acetaldehyde dehydrogenase (acetylating)	NE
SP5448_RS00290		0.2406	0.6334		-0.09941	0.8439		55432	56448	+	WP_010921783.1		M5005_Spy_0040	adhA		alcohol dehydrogenase	NE
SP5448_RS00295		0.151	0.6048		0.1902	0.5153		56836	58128	+	WP_010921784.1		M5005_Spy_0041			Na+ driven multidrug efflux pump	NE
SP5448_RS00300		0	1		0.6777	0.3711		58329	58637	+	WP_001284518.1		M5005_Spy_0043	rpsJ		SSU ribosomal protein S10P	E
SP5448_RS00305		0.256	0.7378		0.239	0.7542		58853	59479	+	WP_002986659.1		M5005_Spy_0044	rplC		LSU ribosomal protein L3P	E
SP5448_RS00310		0.2594	0.7328		0.4307	0.5706		59503	60126	+	WP_002986657.1		M5005_Spy_0045	rplD		LSU ribosomal protein L1E	E
SP5448_RS00315		-0.1206	0.8737		0.1675	0.8254		60126	60422	+	WP_002986656.1		M5005_Spy_0046	rplW		LSU ribosomal protein L23P	NE
SP5448_RS00320		0.08297	0.9134		0.2494	0.7428		60440	61273	+	WP_002986654.1		M5005_Spy_0047	rplB		LSU ribosomal protein L2P	E
SP5448_RS00325		-0.08639	0.9094		0.1883	0.804		61412	61690	+	WP_000533765.1		M5005_Spy_0048	rpsS		SSU ribosomal protein S19P	C
SP5448_RS00330		0	1		0	1		61706	62050	+	WP_002986651.1		M5005_Spy_0049	rplV		LSU ribosomal protein L22P	E
SP5448_RS00335		0.1005	0.895		-0.05761	0.9394		62063	62716	+	WP_000529929.1		M5005_Spy_0050	rpsC		SSU ribosomal protein S3P	E
SP5448_RS00340		0.2798	0.7118		0	1		62720	63133	+	WP_002986644.1		M5005_Spy_0051	rplP		LSU ribosomal protein L16P	E
SP5448_RS00345		0.1364	0.8573		0.2987	0.6936		63143	63349	+	WP_000775731.1		M5005_Spy_0052	rpmC		LSU ribosomal protein L29P	NE
SP5448_RS00350		-0.08311	0.913		0.3319	0.6624		63375	63635	+	WP_000440811.1		M5005_Spy_0053	rpsQ		SSU ribosomal protein S17P	NC
SP5448_RS00355		-0.2003	0.793		0.1046	0.8911		63660	64028	+	WP_000615920.1		M5005_Spy_0054	rplN		LSU ribosomal protein L14P	C
SP5448_RS00360		0.148	0.8454		0.3075	0.6853		64107	64412	+	WP_010921786.1		M5005_Spy_0055	rplX		LSU ribosomal protein L24P	NC
SP5448_RS00365		0.1309	0.863		0.2933	0.6991		64436	64978	+	WP_002986634.1		M5005_Spy_0056	rplE		LSU ribosomal protein L5P	NC
SP5448_RS00370		0	1		0	1		64994	65179	+	WP_002987746.1		M5005_Spy_0057	rpsN		SSU ribosomal protein S14P	NC
SP5448_RS00375		0.03918	0.9587		0.3273	0.6656		65330	65728	+	WP_002987748.1		M5005_Spy_0058	rpsH		SSU ribosomal protein S8P	NC
SP5448_RS00380		0.235	0.8094		0.919	0.344		65931	66467	+	WP_002986629.1		M5005_Spy_0059	rplF		LSU ribosomal protein L6P	E
SP5448_RS00385		0	1		0	1		66563	66928	+	WP_002986627.1		M5005_Spy_0060	rplR		LSU ribosomal protein L18P	NC
SP5448_RS00390		0.2479	0.7439		0.5354	0.4803		66947	67441	+	WP_002986625.1		M5005_Spy_0061	rpsE		SSU ribosomal protein S5P	E
SP5448_RS00395		0.06852	0.9283		0	1		67456	67638	+	WP_002986624.1		M5005_Spy_0062	rpmD		LSU ribosomal protein L30P	E
SP5448_RS00400		1.269	0.1518		1.545	0.08707		67852	68292	+	WP_002986622.1		M5005_Spy_0063	rplO		LSU ribosomal protein L15P	NE
SP5448_RS00405		0.01485	0.9881		0.6706	0.5		68309	69613	+	WP_002986618.1		M5005_Spy_0064	secY		protein translocase subunit	E
SP5448_RS00410		-0.4952	0.5908		-0.09337	0.9191		69763	70401	+	WP_010921787.1		M5005_Spy_0065	adk		adenylate kinase	NC
SP5448_RS00415		0	1		0.7077	0.3499		70519	70737	+	WP_001040189.1		M5005_Spy_0066	infA		bacterial protein translation initiation factor 1	E
SP5448_RS00420		-0.01129	0.9881		0.2768	0.7151		70897	71262	+	WP_002986615.1		M5005_Spy_0068	rpsM		SSU ribosomal protein S13P	E
SP5448_RS00425		0	1		0	1		71280	71663	+	WP_010921788.1		M5005_Spy_0069	rpsK		SSU ribosomal protein S11P	E
SP5448_RS00430		-0.09329	0.9028		0.09318	0.9027		71709	72647	+	WP_002986607.1		M5005_Spy_0070	rpoA		DNA-directed RNA polymerase alpha chain	E
SP5448_RS00435		0	1		0.2152	0.7779		72662	73048	+	WP_002986602.1		M5005_Spy_0071	rplQ		LSU ribosomal protein L17P	E
SP5448_RS00520		-1.508	0.1275		-0.6096	0.5373		80292	80477	+	WP_010921789.1		M5005_Spy_0073			hypothetical protein	NC
SP5448_RS00530		-0.6335	0.5087		-0.584	0.5433		81476	81688	+	WP_015055890.1		M5005_Spy_0076			4-diphosphocytidyl-2-C-methyl-D-erythritol kinase	NC
SP5448_RS00535		0.08896	0.9123		-0.6848	0.4018		81798	82241	+	WP_010921790.1		M5005_Spy_0077	adcR		transcriptional regulator, MarR family; metals, Zn	NE
SP5448_RS00540		-1.122	0.1063		-0.8576	0.2208		82245	82964	+	WP_010921791.1		M5005_Spy_0078	adcC		high-affinity zinc uptake system ATP-binding protein	NE
SP5448_RS00545		-0.1229	0.8199		-0.04008	0.9412		82957	83772	+	WP_010921792.1		M5005_Spy_0079	adcB		high-affinity zinc uptake system membrane protein	NE
SP5448_RS00550		0.007589	0.9914		-0.3918	0.5796		83812	84195	-	WP_010921793.1		M5005_Spy_0080			bis(5'-nucleosyl)-tetraphosphatase (asymmetrical)	NE
SP5448_RS00555		0.2461	0.8042		-0.0855	0.9314		84246	85502	-	WP_010921794.1		M5005_Spy_0081	tyrS		tyrosyl-tRNA synthetase	E
SP5448_RS00560		-0.5803	0.2072		-1.823	8.2e-05		85606	87906	+	WP_015055892.1		M5005_Spy_0082	pbp1b		multimodular transpeptidase-transglycosylase PBP 1B	NE
SP5448_RS00565		-0.6087	0.5299		0.04142	0.9659		88170	91736	+	WP_010921796.1		M5005_Spy_0083	rpoB		DNA-directed RNA polymerase beta chain	E
SP5448_RS00570		-0.4242	0.6586		-0.6877	0.4761		91827	95468	+	WP_010921797.1		M5005_Spy_0084	rpoC		DNA-directed RNA polymerase beta' chain	E
SP5448_RS00575		0.3356	0.5228		-0.3959	0.4547		95620	95985	+	WP_002986560.1		M5005_Spy_0085			putative DNA binding protein	NE
SP5448_RS00580		-0.8744	0.08488		-0.2483	0.6257		96078	97016	+	WP_010921798.1		M5005_Spy_0086	comYA		comG operon protein 1	NE
SP5448_RS00585		-0.2291	0.6555		0.2887	0.5745		97000	97986	+	WP_002986555.1		M5005_Spy_0087	comYB		comG operon protein 2	NE
SP5448_RS00590		0.05581	0.9441		-0.5933	0.4588		97988	98314	+	WP_002986552.1		M5005_Spy_0088	comYC		comG operon protein 3	NE
SP5448_RS00595		0.7251	0.3381		-0.2482	0.744		98289	98717	+	WP_002986548.1		M5005_Spy_0089			comG operon protein 4	NE
SP5448_RS00600		0.1665	0.8499		0.3337	0.7045		98674	98958	+	WP_002987779.1		M5005_Spy_0090			hypothetical protein	NE
SP5448_RS00605		0.3659	0.6733		0.5575	0.5207		98951	99385	+	WP_010921800.1		M5005_Spy_0091	comYD		comG operon protein 6	NE
SP5448_RS00610		0.002749	0.9965		-0.4963	0.4273		99369	99695	+	WP_010921801.1		M5005_Spy_0092			comG operon protein 6	NE
SP5448_RS00615		-0.04787	0.9363		0.9667	0.1067		99793	100746	+	WP_010921802.1		M5005_Spy_0093			adenine-specific methyltransferase	NE
SP5448_RS00620		-1.374	0.08562		-2.829	0.000508		100805	102001	+	WP_010921803.1		M5005_Spy_0094	ackA		acetate kinase	NE
SP5448_RS00625		0.1476	0.767		-0.9403	0.06424		102188	102496	+	WP_010921804.1		M5005_Spy_0095			hypothetical protein	NE
SP5448_RS00630		-0.9883	0.07499		-0.666	0.2377		102579	103349	-	WP_010921805.1		M5005_Spy_0096	proC		pyrroline-5-carboxylate reductase	NE
SP5448_RS00635		-1.394	0.1195		-0.6892	0.4416		103397	104464	-	WP_010921806.1		M5005_Spy_0097	pepA		glutamyl aminopeptidase	NE
SP5448_RS00640		0.1576	0.8043		0.2158	0.735		104920	105213	+	WP_002986518.1		M5005_Spy_0099			hypothetical membrane associated protein	NE
SP5448_RS00645		0.1377	0.8806		-0.5214	0.5704		105210	105527	+	WP_011285355.1		M5005_Spy_0100			thioredoxin	NE
SP5448_RS00650		0.2505	0.7663		0.6676	0.4272		105545	106171	+	WP_011285356.1		M5005_Spy_0101			tRNA binding domain protein	NE
SP5448_RS00655		-0.1979	0.8033		0.05657	0.9434		106323	106718	+	WP_003053955.1		M5005_Spy_0102			single-strand DNA binding protein	NE
SP5448_RS00660		0.2033	0.8267		0.192	0.8365		106978	107619	-	WP_010921807.1		M5005_Spy_0103			deoxyadenosine kinase/deoxyguanosine kinase	NE
SP5448_RS00665		0.6047	0.259		0.6066	0.2614		107639	108616	-	WP_002987812.1		M5005_Spy_0104			tRNA-dihydrouridine synthase	NE
SP5448_RS00670		0.3455	0.6348		0.008227	0.991		108603	109475	-	WP_010921808.1		M5005_Spy_0105			33 kDa chaperonin	NE
SP5448_RS00675		-0.4811	0.3869		-0.616	0.2688		109622	111115	-	WP_010921809.1		M5005_Spy_0106	rofA		Ralp1; Regulator of protein F; PCVR	NE
SP5448_RS00680		0.2708	0.5473		0.2887	0.5213		111378	113651	+	WP_015055896.1		M5005_Spy_0107	cpa		fibronectin-binding protein; FCT Pilus Region	NE
SP5448_RS00685		-1.221	0.1228		-1.963	0.01348		113644	114201	+	WP_011285358.1		M5005_Spy_0108	sipA1		signal peptidase I; FCT Pilus Region	NE
SP5448_RS00690		-1.275	0.1456		-0.6496	0.4586		114234	115256	+	WP_010921811.1		M5005_Spy_0109			fibronectin-binding protein; FCT Pilus Region	NE
SP5448_RS00695		-0.7644	0.1781		-1.604	0.005023		115266	115979	+	WP_010921812.1		M5005_Spy_0110	srtC2		hypothetical protein	NE
SP5448_RS00700		0.4411	0.5074		1.151	0.0839		116001	116648	+	WP_010921813.1		M5005_Spy_0111			hypothetical protein	NE
SP5448_RS00705		0.3	0.5099		0.5002	0.2729		116835	118157	-	WP_011285359.1		M5005_Spy_0112			transposase	NE
SP5448_RS00710		-0.0671	0.9462		0.3387	0.7333		118120	118347	-	WP_015055898.1
SP5448_RS00715		0.0132	0.9889		0.5329	0.5762		118398	118748	-	WP_010921815.1		M5005_Spy_0113			transposase	NE
SP5448_RS00720		0.08994	0.8139		0.05099	0.8943		119052	119807	+	WP_010921816.1		M5005_Spy_0114	srtB		sortase; FCT Pilus Region	NE
SP5448_RS00725		-1.122	0.09059		-0.01889	0.9773		120001	120666	-	WP_010921817.1		M5005_Spy_0115			hypothetical protein	NE
SP5448_RS00730		-0.6899	0.2595		-0.07637	0.9008		121015	122421	+	WP_011285360.1		M5005_Spy_0116	atoE		short-chain fatty acids transporter	NE
SP5448_RS00735		-0.5315	0.3496		-0.2616	0.646		122489	122884	-	WP_011285361.1
SP5448_RS00740								122980	123399	-	WP_011285362.1
SP5448_RS00745		0.5045	0.3903		1.124	0.05561		123520	124704	+	WP_010921819.1		M5005_Spy_0119			acetyl-CoA acetyltransferase	NE
SP5448_RS00750		-0.3303	0.6403		-1.08	0.1303		124716	125375	+	WP_010921820.1		M5005_Spy_0120	atoD.2		acetate CoA-transferase alpha subunit	NE
SP5448_RS00755		-0.1947	0.8031		-0.06768	0.931		125378	126025	+	WP_002987854.1		M5005_Spy_0121			acetyl-CoA:acetoacetyl-CoA transferase beta subunit	NE
SP5448_RS00760		0.8072	0.1906		0.3251	0.5983		126147	126827	-	WP_002986450.1		M5005_Spy_0122	serR		serine catabolism regulator	NE
SP5448_RS00765		0.2352	0.749		0.529	0.472		127001	127366	+	WP_002986446.1		M5005_Spy_0123			translation initiation inhibitor	NE
SP5448_RS00770		-0.08873	0.8553		1.743	0.0003405		127403	128422	+	WP_002986443.1		M5005_Spy_0124	sloR		transcriptional regulator; SerR-repressed	NE
SP5448_RS00775		0.004089	0.9948		0.7651	0.227		128877	129197	+	WP_002986440.1		M5005_Spy_0125			hypothetical protein	NE
SP5448_RS00780		-0.1949	0.5617		-0.1782	0.5961		129187	131208	+	WP_011285363.1		M5005_Spy_0126	ntpI		V-type sodium ATP synthase subunit I; SerR-repressed	NE
SP5448_RS00785		0.3067	0.6933		1.316	0.09003		131210	131689	+	WP_002993834.1		M5005_Spy_0127	ntpK		V-type sodium ATP synthase subunit K; SerR-repressed	NE
SP5448_RS00790		-0.4097	0.6491		0.7184	0.425		131757	132341	+	WP_002986431.1		M5005_Spy_0128	ntpE		V-type sodium ATP synthase subunit E; SerR-repressed	NE
SP5448_RS00795		0.4967	0.203		0.4719	0.2277		132357	133355	+	WP_010921822.1		M5005_Spy_0129	ntpC		V-type ATP synthase subunit C; SerR-repressed	NE
SP5448_RS00800		0.08367	0.9233		0.1671	0.8475		133352	133672	+	WP_011285364.1		M5005_Spy_0130	ntpF		V-type sodium ATP synthase subunit F; SerR-repressed	NE
SP5448_RS00805		0.2517	0.6672		0.1068	0.8556		133873	135648	+	WP_010921823.1		M5005_Spy_0131	ntpA		V-type sodium ATP synthase subunit A; SerR-repressed	NE
SP5448_RS00810		0.09805	0.827		-0.309	0.4913		135649	137064	+	WP_002986419.1		M5005_Spy_0132	ntpB		V-type sodium ATP synthase subunit B; SerR-repressed	NE
SP5448_RS00815		0.9306	0.2423		1.545	0.05239		137109	137735	+	WP_010921824.1		M5005_Spy_0133	ntpD		V-type sodium ATP synthase subunit D; SerR-repressed	NE
SP5448_RS00820		-0.2641	0.5539		0.3475	0.4367		137855	139117	-	WP_010921825.1		M5005_Spy_0134			tellurite resistance protein	NE
SP5448_RS00825		-0.9274	0.1658		0.8611	0.1989		139130	140008	-	WP_010921826.1		M5005_Spy_0135			hypothetical membrane associated protein	NE
SP5448_RS00830		0.8291	0.1302		0.7532	0.1697		140446	141738	+	WP_002987876.1		M5005_Spy_0136	purA		adenylosuccinate synthetase	NE
SP5448_RS00835		0.2057	0.8019		0.1114	0.8919		142065	143108	+	WP_002987878.1		M5005_Spy_0137			nucleoside-binding protein	NE
SP5448_RS00840		-0.5828	0.5556		0.03341	0.973		143281	143820	+	WP_002987881.1		M5005_Spy_0138	nusG		transcription antitermination protein	C
SP5448_RS00845		-0.7127	0.1609		0.2071	0.6838		144191	145546	+	WP_015055903.1		M5005_Spy_0139	nga/spn		NAD glycohydrolase	NE
SP5448_RS00850		-1.271	0.01061		-1.852	0.000225		145551	146036	+	WP_002987884.1		M5005_Spy_0140	ifs		NAD glycohydrolase inhibitor	NE
SP5448_RS00855		0.2824	0.5021		0.8368	0.04695		146051	147775	+	WP_002987886.1		M5005_Spy_0141	slo		streptolysin O	NE
SP5448_RS00860		-0.003658	0.9946		-0.8551	0.12		148030	148461	+	WP_002987887.1		M5005_Spy_0142			hypothetical protein	NE
SP5448_RS00865		-0.1059	0.9151		0.591	0.552		148647	148883	-	WP_011285366.1		M5005_Spy_0143			hypothetical protein	NE
SP5448_RS00870		-0.9033	0.3575		-0.9678	0.3249		149639	149848	+	WP_002987895.1		M5005_Spy_0145			hypothetical protein	NE
SP5448_RS00875		0.1008	0.8969		0.189	0.8081		150416	151555	+	WP_015055905.1		M5005_Spy_0146	metB		cystathionine beta-lyase	NE
SP5448_RS00880		0.3802	0.6909		0.5544	0.5603		151766	154267	+	WP_002987902.1		M5005_Spy_0147	leuS		leucyl-tRNA synthetase	E
SP5448_RS00885		0.7309	0.1906		0.3716	0.5062		154574	156007	+	WP_009880700.1		M5005_Spy_0148	ptxC		PTS system, 3-keto-L-gulonate specific IIC	NC
SP5448_RS00890		-0.1515	0.8093		1.035	0.09928		156078	156356	+	WP_002986367.1		M5005_Spy_0149	ptxB		PTS system, 3-keto-L-gulonate specific IIB	NE
SP5448_RS00895		-0.08677	0.8808		0.5438	0.3476		156479	156964	+	WP_011285369.1		M5005_Spy_0150	ptxA		PTS system, 3-keto-L-gulonate specific IIA	NE
SP5448_RS00900		-1.479	0.1287		-0.6777	0.4881		157055	157717	+	WP_002987907.1		M5005_Spy_0151			3-keto-L-gulonate-6-phosphate decarboxylase	NE
SP5448_RS00905		-0.08811	0.8892		0.9537	0.1319		157722	158585	+	WP_002987909.1		M5005_Spy_0152			L-xylulose 5-phosphate 3-epimerase	NE
SP5448_RS00910		0.5977	0.2944		-0.004845	0.9933		158587	159291	+	WP_002987910.1		M5005_Spy_0153	araD		L-ribulose-5-phosphate 4-epimerase	NE
SP5448_RS00915		0.1098	0.7257		0.0692	0.8256		159616	161262	+	WP_002987912.1		M5005_Spy_0155			transcription antiterminator, BglG family	NE
SP5448_RS00920		0.002553	0.9967		0.3719	0.5495		161515	162606	+	WP_002986347.1		M5005_Spy_0156			metal-dependent hydrolase	NE
SP5448_RS00925		-0.4098	0.5687		0.6445	0.3695		163094	164290	+	WP_002986345.1		M5005_Spy_0157	opuAA		glycine betaine transport ATP-binding protein	NE
SP5448_RS00930		-0.3301	0.5726		-0.5352	0.3615		164306	166033	+	WP_002987913.1		M5005_Spy_0158	opuABC		glycine betaine transport system permease protein	NE
SP5448_RS00935		-0.9903	0.1023		-0.4594	0.4491		166164	168806	+	WP_002987915.1		M5005_Spy_0159	polA		DNA polymerase I	E
SP5448_RS00940		0.9669	0.2902		0.1693	0.8533		168993	169448	+	WP_002987917.1		M5005_Spy_0160			CoA binding protein	NE
SP5448_RS00945		0.4258	0.5624		0.4741	0.5198		169500	169967	+	WP_002987920.1		M5005_Spy_0161	perR		ferric uptake regulation protein	NE
SP5448_RS00950		0.1879	0.7697		-0.1693	0.7929		170124	170423	+	WP_002987921.1		M5005_Spy_0162	vlg		trans-acting positive regulator Mry	NE
SP5448_RS00955		0.3202	0.6416		-0.6577	0.3392		170645	171979	+	WP_002987923.1		M5005_Spy_0163			3'-phosphoadenosine 5'-phosphosulfate sulfotransferase	NE
SP5448_RS00960		0.2453	0.6155		0.4886	0.318		171972	172502	+	WP_002987925.1		M5005_Spy_0164			parB-like nuclease	NE
SP5448_RS00965		-0.006775	0.9939		0.4696	0.5988		172522	172704	+	WP_014635254.1		M5005_Spy_0165			transposase	NE
SP5448_RS00970		-0.6214	0.4057		-0.06264	0.9345		172831	173010	-	WP_015055908.1		M5005_Spy_0166			transposase	NE
SP5448_RS00975		-1.396	0.1601		-0.9266	0.351		173086	173655	-	WP_002987931.1		M5005_Spy_0167			transposase	NE
SP5448_RS00980		-0.471	0.592		-0.4463	0.6099		173688	173903	-	WP_002987933.1		M5005_Spy_0168			transposase	NE
SP5448_RS00985		0.401	0.5044		0.6255	0.2981		174059	175369	-	WP_002987935.1		M5005_Spy_0169			malonate permease	NE
SP5448_RS00990		-0.1527	0.7695		-0.2453	0.6388		175593	176465	+	WP_002992869.1		M5005_Spy_0170	nadC		nicotinate-nucleotide pyrophosphorylase (carboxylating)	NE
SP5448_RS00995		-0.02595	0.9728		0.1685	0.8242		176765	177571	-	WP_010921849.1		M5005_Spy_0171			transposase	NE
SP5448_RS01000		0	1		0	1		177592	178107	-	WP_011285371.1
SP5448_RS01005		-0.1368	0.8348		-1.017	0.1222		178193	179056	-	WP_010921851.1		M5005_Spy_0173			integral membrane protein	NE
SP5448_RS01010		0.01796	0.9754		1.056	0.06965		179275	180417	+	WP_010921852.1		M5005_Spy_0175	tgt		queuine tRNA-ribosyltransferase	NE
SP5448_RS01015		0.1724	0.8102		-0.6019	0.4087		180949	181488	+	WP_010921854.1		M5005_Spy_0177			bioY protein	NE
SP5448_RS01020		-0.5492	0.512		-0.6435	0.4426		181628	182407	+	WP_010921855.1		M5005_Spy_0178			metal-dependent hydrolase	NE
SP5448_RS01025		-1.191	0.1786		-1.742	0.05167		182407	182922	+	WP_011285373.1		M5005_Spy_0179			tRNA-specific adenosine deaminase	NE
SP5448_RS01030		0.7868	0.1344		0.7938	0.131		183536	184768	-	WP_010921856.1		M5005_Spy_0180			S-layer homology domain	NE
SP5448_RS01035		-0.3176	0.6565		-1.1	0.1241		185168	185872	+	WP_010921857.1		M5005_Spy_0182	speG		exotoxin type G precursor	NE
SP5448_RS01040		0.2241	0.8025		0.01373	0.9877		186328	187677	+	WP_010921858.1		M5005_Spy_0185	pgi		glucose-6-phosphate isomerase	E
SP5448_RS01045		0.3609	0.2395		0.3001	0.3289		188026	189534	-	WP_010921859.1		M5005_Spy_0186	ralp4, rivR		RofA-like protein 4 (IV); Ralp4 transcr. regul., RivR-PCVR	NE
SP5448_RS01050		0	1		0	1		189980	190684	+	WP_032462296.1		M5005_Spy_0257			transposase	NE
SP5448_RS01055		0	1		0	1		190587	191102	+	WP_032461697.1
SP5448_RS01060		-0.4529	0.5519		-0.3663	0.6296		191107	191211	+	WP_010921860.1		M5005_Spy_0189			hypothetical protein	NC
SP5448_RS01065		-0.01012	0.9876		-1.034	0.1158		191427	192098	+	WP_002991199.1		M5005_Spy_0191			integral membrane protein (rhomboid family)	NE
SP5448_RS01070		0.01049	0.9915		-0.485	0.6242		192197	193096	-	WP_002986125.1		M5005_Spy_0192	hasC.2		UTP--glucose-1-phosphate uridylyltransferase	NC
SP5448_RS01075		0.2882	0.706		0.469	0.5375		193129	194145	-	WP_002986123.1		M5005_Spy_0194	gapA		glycerol-3-phosphate dehydrogenase; GAPDH	E
SP5448_RS01080		0.7781	0.2857		-0.3135	0.6749		194443	194892	+	WP_002986120.1		M5005_Spy_0195	pefR		Heme-sensitive transcriptional repressor, MarR-family	NE
SP5448_RS01085		-1.035	0.05866		-1.441	0.008692		194885	196591	+	WP_010921864.1		M5005_Spy_0196	pefC		Heme efflux, MDR ABC transporter ATP-binding permease	NE
SP5448_RS01090		-0.6283	0.2389		-2.081	0.000104		196594	198378	+	WP_010921865.1		M5005_Spy_0197	pefD		Heme efflux, MDR ABC transporter ATP-binding permease	NE
SP5448_RS01095		-0.309	0.5467		0.3362	0.5127		198496	199263	+	WP_002986113.1		M5005_Spy_0198			hypothetical cytosolic protein	NE
SP5448_RS01100		0.6414	0.3403		-1.234	0.07317		199373	199819	+	WP_002986111.1		M5005_Spy_0199			deoxyuridine 5'-triphosphate nucleotidohydrolase	NE
SP5448_RS01105		0.4103	0.4484		0.05539	0.9187		199900	201261	+	WP_010921866.1		M5005_Spy_0200	radA		DNA repair protein	NE
SP5448_RS01110		-0.7519	0.3848		-1.759	0.04948		201450	201947	+	WP_010921867.1		M5005_Spy_0201			carbonic anhydrase	C
SP5448_RS01115		0.355	0.4758		0.146	0.77		202078	202788	+	WP_011017311.1		M5005_Spy_0202			hypothetical protein	NE
SP5448_RS01120		0.07839	0.9361		0.3247	0.7405		202970	204415	+	WP_002986105.1		M5005_Spy_0203	gltX		glutamyl-tRNA synthetase	E
SP5448_RS01125		0.7603	0.1219		1.535	0.001797		204810	206156	+	WP_011285380.1		M5005_Spy_0204	fasB		TCS-1 histidine kinase FasB	NE
SP5448_RS01130		0.6322	0.1269		1.757	2.21e-05		206153	207436	+	WP_010921869.1		M5005_Spy_0205	fasC		TCS-1 histidine kinase FasC	NE
SP5448_RS01135		0.5649	0.1033		0.8579	0.01347		207443	208180	+	WP_021733119.1		M5005_Spy_0206	fasA		TCS-1 response regulator FasA	NE
SP5448_RS01140		0.2758	0.7158		0	1		208720	209079	+	WP_002992035.1		M5005_Spy_0207	fasX		regulatory RNA	C
SP5448_RS01145		-0.7946	0.3258		0.5681	0.4834		209063	209872	+	WP_011285381.1		M5005_Spy_0208			60 kDa inner membrane protein YIDC	NE
SP5448_RS01150		-0.1779	0.8216		0.4443	0.5732		209884	210798	+	WP_010921872.1		M5005_Spy_0209			jag protein	NE
SP5448_RS01155		-0.2938	0.7002		-0.09143	0.9043		211113	211247	+	WP_002885866.1		M5005_Spy_0211	rpmH		LSU ribosomal protein L34P	NC
SP5448_RS01160		-0.4839	0.3415		-0.8536	0.0946		211521	212225	+	WP_010921873.1		M5005_Spy_0212			N-acetylmannosamine-6-phosphate 2-epimerase	NE
SP5448_RS01165		-0.7804	0.05082		-0.9713	0.01554		212274	213593	+	WP_010921874.1		M5005_Spy_0213			ABC Sialic Acid; N-acetylneuraminate-binding protein	NE
SP5448_RS01170		-0.2343	0.6643		-0.3871	0.4753		213717	214583	+	WP_029714230.1		M5005_Spy_0214			ABC Sialic Acid; N-acetylneuraminate permease protein	NE
SP5448_RS01175		0.6666	0.3975		0.9006	0.2538		214596	215426	+	WP_009880516.1		M5005_Spy_0215			ABC Sialic Acid; N-acetylneuraminate permease protein	NE
SP5448_RS01180		0.4865	0.2819		0.4046	0.3729		215583	216245	+	WP_010921876.1		M5005_Spy_0216			hypothetical membrane spanning protein	NE
SP5448_RS01185		0.6262	0.06254		0.7204	0.03241		216257	217171	+	WP_010921877.1		M5005_Spy_0217	nanH		N-acetylneuraminate lyase	NE
SP5448_RS01190		-1.099	0.1302		0.2591	0.7212		217193	218131	+	WP_010921878.1		M5005_Spy_0218			N-acetylmannosamine kinase	NE
SP5448_RS01195		-0.1477	0.8238		0.8129	0.2178		218242	219072	-	WP_010921879.1		M5005_Spy_0219			transcriptional regulator, RpiR family	NE
SP5448_RS01200		0.1827	0.7605		1.096	0.06757		219357	220148	+	WP_015055911.1		M5005_Spy_0220	tatD		sec-independent protein translocase protein	NE
SP5448_RS01205		1.19	0.03658		1.505	0.008233		220141	220710	+	WP_002991158.1		M5005_Spy_0221			ribonuclease M5	NE
SP5448_RS01210		-0.03135	0.9726		-1.011	0.2677		220824	221696	+	WP_002991156.1		M5005_Spy_0222	ksgA		dimethyladenosine transferase	NE
SP5448_RS01215		-0.7039	0.4772		-0.5301	0.5922		222120	222992	+	WP_010921881.1		M5005_Spy_0223			GTPase	E
SP5448_RS01220		-2.666	0.004343		-3.105	0.001052		223002	223664	+	WP_002992061.1		M5005_Spy_0224	rpe		ribulose-phosphate 3-epimerase	C
SP5448_RS01225		-0.4328	0.5879		-1.285	0.1089		223657	224289	+	WP_010921882.1		M5005_Spy_0225			thiamin pyrophosphokinase	NE
SP5448_RS01230		-0.4037	0.5988		-0.8246	0.2844		224291	225562	+	WP_010921883.1		M5005_Spy_0226			rmuC family protein	NE
SP5448_RS01235		0.5773	0.2971		1.262	0.02244		225552	226490	+	WP_002986055.1		M5005_Spy_0227	cbf		CMP-binding factor	NE
SP5448_RS01240		0.949	0.1257		0.4952	0.4274		226757	227596	+	WP_002992072.1		M5005_Spy_0228	purR		pur operon repressor	NE
SP5448_RS01245		0.3519	0.4238		-0.6994	0.1126		227587	230208	+	WP_010921884.1		M5005_Spy_0229	spyAD		surface adhesin & cell division Protein, SpyAD	NE
SP5448_RS01250		0.1535	0.8399		0.7875	0.3001		230416	230829	+	WP_002986049.1		M5005_Spy_0230	rpsL		SSU ribosomal protein S12P	E
SP5448_RS01255		-0.1096	0.9088		-0.06542	0.9451		230850	231320	+	WP_002992078.1		M5005_Spy_0231	rpsG		SSU ribosomal protein S7P	E
SP5448_RS01260		-0.1441	0.8498		-0.112	0.8825		231687	233765	+	WP_002986045.1		M5005_Spy_0232	fus		protein translation elongation factor G	E
SP5448_RS01265		0.3034	0.6927		0.1514	0.8429		234113	235123	+	WP_002986042.1		M5005_Spy_0233	plr/gapdh		glyceraldehyde 3-phosphate dehydrogenase	E
SP5448_RS01270		0.2139	0.8178		-0.1464	0.8741		235607	236347	-	WP_002986037.1		M5005_Spy_0235			amino acid transport ATP-binding protein	E
SP5448_RS01275		-0.8683	0.3825		-0.9675	0.3303		236340	237908	-	WP_011285384.1		M5005_Spy_0236			ABC transporter amino acid-binding protein/amino acid ABC transporter permease protein	E
SP5448_RS01280		0.2727	0.5899		0.1362	0.7879		238106	240004	+	WP_010921886.1		M5005_Spy_0237			hypothetical membrane spanning protein	NE
SP5448_RS01285		-0.08999	0.8728		1.067	0.05782		240070	240909	+	WP_002986031.1		M5005_Spy_0238	bacA		putative undecaprenol kinase	NE
SP5448_RS01290		-1.202	0.1299		-4.832	9.299e-09		241055	241816	+	WP_002986029.1		M5005_Spy_0239	mecA		negative regulator of genetic competence	NE
SP5448_RS01295		-0.8899	0.3112		0.2697	0.7593		241823	242992	+	WP_002991122.1		M5005_Spy_0240	gacO		undecaprenyl-phosphate alpha-N-acetylglucosaminephosphotransferase; Group A Carbohydrate gbcO/tarO homolog	E
SP5448_RS01300		-1.407	0.1257		-2.401	0.00957		243114	243884	+	WP_002986023.1		M5005_Spy_0242			ABC transporter ATP-binding protein	C
SP5448_RS01305		-1.622	0.04547		-2.278	0.00608		243979	245241	+	WP_010921887.1		M5005_Spy_0243			ABC transporter-associated protein	C
SP5448_RS01310		-4.588	1.967e-09		-4.136	1.894e-07		245272	246498	+	WP_010921888.1		M5005_Spy_0244	nifS3		cysteine desulfhydrase/selenocysteine lyase	C
SP5448_RS01315		-1.301	0.1868		-1.652	0.09469		246485	246964	+	WP_002986018.1		M5005_Spy_0245	nifU		iscU protein	C
SP5448_RS01320		-3.218	0.0001009		-3.337	0.0001356		246957	248375	+	WP_010921889.1		M5005_Spy_0246			ABC transporter-associated protein	C
SP5448_RS01325		-0.2413	0.3627		0.1797	0.4985		248527	249708	-	WP_015055912.1		M5005_Spy_0247			D-alanyl-D-alanine carboxypeptidase	NE
SP5448_RS01330		0.4304	0.4294		0.05904	0.9138		249876	251108	-	WP_010921890.1		M5005_Spy_0248	dacA2		D-alanyl-D-alanine carboxypeptidase	NE
SP5448_RS01335		0.2418	0.7301		-0.3734	0.5944		251439	253409	+	WP_011285389.1		M5005_Spy_0249	oppA		oligopeptide-binding protein	NE
SP5448_RS01340		-0.1798	0.5965		-0.3452	0.3112		253474	254976	+	WP_010921891.1		M5005_Spy_0250	oppB		oligopeptide transport system permease protein	NE
SP5448_RS01345		0.4556	0.3427		-0.5358	0.2661		254976	255902	+	WP_010921892.1		M5005_Spy_0251	oppC		oligopeptide transport system permease protein	NE
SP5448_RS01350		0.6246	0.209		-0.9806	0.05176		255911	256981	+	WP_010921893.1		M5005_Spy_0252	oppD		oligopeptide transport ATP-binding protein	NE
SP5448_RS01355		0.2867	0.714		0.1384	0.8596		256974	257897	+	WP_002986000.1		M5005_Spy_0253	oppF		oligopeptide transport ATP-binding protein	NE
SP5448_RS01360		-1.918	0.04333		-0.2539	0.7884		258138	258284	-	WP_011184175.1		M5005_Spy_0254			transposase	NC
SP5448_RS01395		0	1		0	1		264281	264766	+	WP_002988129.1
SP5448_RS01400		-1.402	0.03228		0.3469	0.5959		264951	265700	+	WP_002988132.1		M5005_Spy_1617			tRNA pseudouridine synthase A	NE
SP5448_RS01405		1.023	0.06811		1.083	0.05369		265690	266454	+	WP_002988136.1		M5005_Spy_1616	thiD		phosphomethylpyrimidine kinase/hydroxymethylpyrimidine kinase	NE
SP5448_RS01410		-0.3164	0.7166		1.346	0.1202		266444	266914	+	WP_002988139.1		M5005_Spy_1615			hypothetical membrane spanning protein	NE
SP5448_RS01415		0.2717	0.4899		1.318	0.0008238		266928	267488	+	WP_002995157.1		M5005_Spy_1614			hypothetical protein	NE
SP5448_RS01420		0.03597	0.9548		-1.447	0.0269		267553	268398	-	WP_002982833.1		M5005_Spy_1613			mechanosensitive ion channel	NE
SP5448_RS01425		-1.317	0.06786		-1.227	0.09321		268719	270002	+	WP_011054989.1		M5005_Spy_1612	ropA		trigger factor, ppiase	NE
SP5448_RS01430		0.5749	0.3784		1.829	0.005096		270219	270794	+	WP_002988147.1		M5005_Spy_1611	rpoE		DNA-directed RNA polymerase delta chain	NE
SP5448_RS01435		1.004	0.02405		1.081	0.01523		271051	272655	+	WP_002988149.1		M5005_Spy_1610	pyrG		CTP synthase	NE
SP5448_RS01440		0.3783	0.4161		0.8354	0.07306		272823	273749	+	WP_010922651.1		M5005_Spy_1608			alpha/beta hydrolase	NE
SP5448_RS01450		-0.01272	0.9867		0.2677	0.7249		274095	274976	+	WP_002982850.1		M5005_Spy_1607	fba		fructose-bisphosphate aldolase	E
SP5448_RS01455		0.8392	0.1901		1.305	0.04297		275358	275546	+	WP_002982870.1		M5005_Spy_1606	rpmB		LSU ribosomal protein L28P	NE
SP5448_RS01460		0	1		0	1		275724	276857	+	WP_000564846.1		M5005_Spy_1605			transposase	NE
SP5448_RS01465								276862	276999	+	WP_011285709.1
SP5448_RS01470		0.2758	0.7508		0.688	0.4298		277024	277389	+	WP_002982874.1		M5005_Spy_1603	asp		putative alkaline-shock protein	NE
SP5448_RS01475		1.208	0.2099		0.7996	0.4102		277389	279053	+	WP_002992286.1		M5005_Spy_1602			predicted kinase related to hydroxyacetone kinase	E
SP5448_RS01480		0.1036	0.8968		-1.338	0.09516		279290	280180	+	WP_010922650.1		M5005_Spy_1601			membrane protease protein family	NE
SP5448_RS01485		0.1862	0.7189		0.01408	0.9783		280410	281264	+	WP_010922649.1		M5005_Spy_1600	lppC		acid phosphatase	NE
SP5448_RS01490		0.1769	0.8586		-0.6372	0.5195		281457	282653	+	WP_002982888.1		M5005_Spy_1599	pgk		phosphoglycerate kinase	E
SP5448_RS01495		-0.8104	0.1837		-0.8773	0.152		282916	283467	+	WP_002982891.1		M5005_Spy_1598			hypothetical protein	NE
SP5448_RS01500		-2.862	0.0033		-1.699	0.0814		283534	283905	+	WP_002982895.1		M5005_Spy_1597			transcriptional regulator, MerR family	NE
SP5448_RS01505		-1.365	0.09429		-1.503	0.06683		283943	285289	+	WP_009880482.1		M5005_Spy_1596	glnA		glutamine synthetase	NE
SP5448_RS01510		0.7479	0.4453		1.236	0.2092		285516	287198	-	WP_002982901.1		M5005_Spy_1595			Zn-dependent hydrolase	E
SP5448_RS01515		0.3309	0.6649		0.2828	0.7101		287200	287430	-	WP_002982907.1		M5005_Spy_1594			putative transcriptional regulator	E
SP5448_RS01520		-0.7947	0.4206		-0.07893	0.9361		287715	288413	+	WP_011285708.1		M5005_Spy_1593			glycoprotease protein family	C
SP5448_RS01525		-0.3913	0.6111		0.2019	0.7923		288415	288840	+	WP_010922647.1		M5005_Spy_1592			ribosomal-protein-alanine acetyltransferase	NE
SP5448_RS01530		0.084	0.9194		1.14	0.1713		288830	289858	+	WP_002988178.1		M5005_Spy_1591			O-sialoglycoprotein endopeptidase	E
SP5448_RS01535		-0.5547	0.5271		0.5789	0.5061		290029	290298	-	WP_002982921.1		M5005_Spy_1590	rpsN2		SSU ribosomal protein S14P	NE
SP5448_RS01540		0.01112	0.9851		0.4314	0.4686		290534	291277	-	WP_010922646.1		M5005_Spy_1589	crgR		transcriptional regulator, Cathelicidin resistance	NE
SP5448_RS01545		0.5283	0.5507		-0.05544	0.9501		291517	292296	+	WP_001182060.1		M5005_Spy_1587	udp		uridine phosphorylase	NE
SP5448_RS01550		-0.2782	0.6613		0.4311	0.4972		292317	293519	+	WP_002992274.1		M5005_Spy_1586	nupC		nucleoside permease	NE
SP5448_RS01555		0.03567	0.9679		-0.4629	0.6044		293549	294220	+	WP_009880896.1		M5005_Spy_1585	deoC		deoxyribose-phosphate aldolase	NE
SP5448_RS01560		-0.2714	0.7181		0.7024	0.3504		294315	295484	-	WP_009880895.1		M5005_Spy_1584			NAD(FAD)-utilizing dehydrogenases	NE
SP5448_RS01565		0.353	0.7207		0.1407	0.8865		295690	296220	+	WP_002988196.1		M5005_Spy_1583			hypothetical cytosolic protein	NE
SP5448_RS01570		0.714	0.1855		0.8026	0.1376		296269	296856	+	WP_047343323.1		M5005_Spy_1582	dnaQ		DNA polymerase III, epsilon chain	NE
SP5448_RS01575		0.6235	0.4404		0.9802	0.2248		297005	297742	+	WP_010922644.1		M5005_Spy_1581			transcriptional regulator, MerR family	NE
SP5448_RS01580		-0.2247	0.7538		0.6889	0.3392		297799	298098	-	WP_010922643.1		M5005_Spy_1580			hypothetical cytosolic protein	NE
SP5448_RS01585		-0.8017	0.4051		-0.5696	0.5544		298291	298665	-	WP_002992262.1		M5005_Spy_1579			transcriptional regulator	NE
SP5448_RS01590		0.8949	0.3457		-0.3482	0.7145		298835	299056	+	WP_002988211.1		M5005_Spy_1578			transcriptional regulator, Cro/CI family	NE
SP5448_RS01595		-0.7359	0.2174		0.3139	0.5988		299136	301418	-	WP_011285704.1		M5005_Spy_1577	pepXP		Xaa-Pro dipeptidyl-peptidase	NE
SP5448_RS01600		0.1795	0.8125		-0.4604	0.5435		301440	302099	-	WP_014635687.1		M5005_Spy_1576	srv		transcription regulator, crp family	NE
SP5448_RS01605		-0.2131	0.634		-1.138	0.01159		302265	303461	+	WP_011285703.1		M5005_Spy_1575	norA		quinolone resistance protein	NE
SP5448_RS01610		-2.181	0.02822		-2.367	0.01723		303963	304811	+	WP_002983047.1		M5005_Spy_1573	glpF.2		aquaporin	C
SP5448_RS01615		0.2908	0.3368		-0.06534	0.8308		305147	306043	-	WP_002983050.1		M5005_Spy_1572			hypothetical membrane spanning protein	NE
SP5448_RS01620		-1.516	0.061		-2.073	0.01112		306341	307093	+	WP_002983053.1		M5005_Spy_1571			c3-degrading proteinase	NE
SP5448_RS01625		0.5249	0.4047		0.2928	0.6429		307090	308028	+	WP_015446298.1		M5005_Spy_1570			penicillin-binding protein	NE
SP5448_RS01630		-0.5335	0.3669		-0.863	0.1459		308206	310533	-	WP_002988233.1		M5005_Spy_1569	pfl		formate acetyltransferase	NE
SP5448_RS01635		0.7387	0.3546		1.038	0.1943		310742	311836	+	WP_011285702.1		M5005_Spy_1568	dinP		DNA polymerase IV	NE
SP5448_RS01640		0.3664	0.6553		0.847	0.3022		311929	312411	-	WP_002983066.1		M5005_Spy_1567			hypothetical protein	NE
SP5448_RS01645		-0.4482	0.342		-0.237	0.6158		312502	314943	-	WP_047343324.1		M5005_Spy_1566	recD		exodeoxyribonuclease V alpha chain	NE
SP5448_RS01650		0.1905	0.848		0.8243	0.4065		315001	315594	-	WP_002983074.1		M5005_Spy_1565	spi		signal peptidase I	E
SP5448_RS01655		-0.306	0.7582		0.08366	0.9329		315605	316507	-	WP_010922635.1		M5005_Spy_1564			ribonuclease HIII	C
SP5448_RS01660		-1.843	0.03654		-0.6145	0.4824		316664	316972	+	WP_002993251.1		M5005_Spy_1563			hypothetical cytosolic protein	NE
SP5448_RS01665		0.1045	0.8997		-0.9672	0.2533		316975	317520	+	WP_011285701.1		M5005_Spy_1562			colicin V production protein	NE
SP5448_RS01670		-0.2326	0.6617		1.223	0.02137		317669	320008	+	WP_010922633.1		M5005_Spy_1561	mutS2		DNA mismatch repair protein	NE
SP5448_RS01675		-0.1032	0.8156		-0.8353	0.06179		320012	320512	+	WP_015055998.1		M5005_Spy_1560			phosphatidylglycerophosphatase B	NE
SP5448_RS01680		-0.4963	0.6118		-1.056	0.2833		320593	320907	+	WP_001162959.1		M5005_Spy_1559	trx		thioredoxin	NE
SP5448_RS01685		-0.2032	0.6698		0.1014	0.8321		320959	321546	-	WP_010922631.1		M5005_Spy_1558			transcriptional regulator	NE
SP5448_RS01690		-0.2534	0.6298		0.5412	0.3034		321622	322746	-	WP_010922630.1		M5005_Spy_1557	mutY		A/G-specific adenine DNA glycosylase	NE
SP5448_RS01695		-0.3694	0.3856		0.4595	0.2821		322944	323237	+	WP_002983113.1		M5005_Spy_1556			hypothetical protein	NE
SP5448_RS01700		0.3422	0.6534		0.2664	0.7257		323410	323700	+	WP_002983117.1		M5005_Spy_1555	rpsF		SSU ribosomal protein S6P	NC
SP5448_RS01705		0.2513	0.7997		-0.5428	0.583		323722	324213	+	WP_002983122.1		M5005_Spy_1554	ssb3		phage single-strand DNA binding protein	NC
SP5448_RS01710		-0.4499	0.5582		-0.3822	0.6177		324378	324617	+	WP_002983142.1		M5005_Spy_1553	rpsR		SSU ribosomal protein S18P	NC
SP5448_RS01715		-0.4946	0.5713		0.607	0.4871		324750	325406	-	WP_010922629.1		M5005_Spy_1552			hypothetical membrane spanning protein	NE
SP5448_RS01720		-0.3344	0.7039		-0.2084	0.8121		325539	326483	-	WP_002983147.1		M5005_Spy_1551	corA		magnesium and cobalt transport protein	E
SP5448_RS01725		0.2079	0.4039		0.3001	0.2302		326686	329514	+	WP_015055996.1		M5005_Spy_1550	uvrA		excinuclease ABC subunit A	NE
SP5448_RS01730		0.3884	0.4541		-0.424	0.4167		329629	330702	+	WP_010922627.1		M5005_Spy_1549			Xaa-Pro dipeptidase	NE
SP5448_RS01735		-0.5913	0.5408		-0.009456	0.9922		330737	331198	+	WP_002988493.1		M5005_Spy_1548	comEB		comE operon protein 2	NE
SP5448_RS01740		-0.1629	0.8657		0.6338	0.5104		331294	331851	+	WP_002988496.1		M5005_Spy_1547	efp		protein translation elongation factor P	NE
SP5448_RS01745		-2.396	0.009411		-2.409	0.009619		331897	332286	+	WP_002983163.1		M5005_Spy_1546			general stress protein, Gls24 family	NC
SP5448_RS01750		-1.183	0.2316		-1.145	0.245		332279	332731	+	WP_011285698.1		M5005_Spy_1545	nusB		N utilization substance protein B	C
SP5448_RS01755		0.0662	0.9063		1.545	0.006084		332872	333837	-	WP_002988504.1		M5005_Spy_1544	scrR		sucrose operon repressor	NE
SP5448_RS01760		1.772	2.736e-06		1.595	2.457e-05		333842	335281	-	WP_010922625.1		M5005_Spy_1543	scrB		sucrose-6-phosphate hydrolase	NE
SP5448_RS01765		-0.05406	0.8934		-0.04044	0.9204		335523	337406	+	WP_011285697.1		M5005_Spy_1542	scrA		PTS system, Sucrose-specific IIABC component	NE
SP5448_RS01770		0.2859	0.6054		1.605	0.003732		337637	340624	+	WP_011285695.1		M5005_Spy_1540	endoS		endo-beta-N-acetylglucosaminidase; N-glycan syst Pneumo	NE
SP5448_RS01775		-1.076	0.1527		1.222	0.1014		340888	341772	+	WP_010922622.1		M5005_Spy_1539	scrK		fructokinase	NE
SP5448_RS01780		-1.727	0.02603		-2.487	0.001446		341867	342820	+	WP_002983189.1		M5005_Spy_1538	pmi		mannose-6-phosphate isomerase	NE
SP5448_RS01785		-0.1027	0.8925		0.1674	0.8254		342982	343686	+	WP_011285693.1		M5005_Spy_0187			transposase	NE
SP5448_RS01790		0	1		0	1		343589	344104	+	WP_011285692.1		M5005_Spy_0298			transposase	NE
SP5448_RS01795								344109	344192	+	WP_003051036.1
SP5448_RS01800		0.1873	0.8396		0.8101	0.3902		344270	346789	+	WP_002988523.1		M5005_Spy_1534	secA		protein translocase subunit	E
SP5448_RS01805		0.008729	0.9909		0.2864	0.7067		346905	347261	+	WP_010922620.1		M5005_Spy_1533	alr		holo-[acyl-carrier protein] synthase	NC
SP5448_RS01810		0.2991	0.7597		0.7928	0.4159		347258	348358	+	WP_010922619.1		M5005_Spy_1532	acpS		alanine racemase	NC
SP5448_RS01815		-0.02592	0.9197		0.09096	0.7241		348445	349956	+	WP_010922618.1		M5005_Spy_1531	isp2		immunogenic secreted protein	NE
SP5448_RS01820		-0.5927	0.1156		-0.1249	0.7406		350445	354272	+	WP_010922617.1		M5005_Spy_1530	shr		iron compound ABC transporter, substrate-binding protein	NE
SP5448_RS01825		0.3294	0.4419		0.1757	0.6821		354469	355344	+	WP_010922616.1		M5005_Spy_1529	shp		iron compound ABC transporter, permease protein	NE
SP5448_RS01830		-0.5957	0.4616		0.1541	0.8497		355328	356212	+	WP_010922615.1		M5005_Spy_1528	siaA		iron compound ABC transporter, ATP-binding protein	NE
SP5448_RS01835		-0.1125	0.8411		-1.301	0.02085		356214	357236	+	WP_002995381.1		M5005_Spy_1527	siaB		ABC transporter, ATP-binding protein, putative	NE
SP5448_RS01840		-0.305	0.5885		-1.165	0.04047		357233	358069	+	WP_010922614.1		M5005_Spy_1526	siaC		ABC transporter, ATP-binding protein, putative	NE
SP5448_RS01845		-0.05715	0.8876		0.495	0.221		358066	359829	+	WP_011018172.1		M5005_Spy_1525	siaD		conserved hypothetical protein	NE
SP5448_RS01850		-0.4323	0.3507		-0.6153	0.185		359822	361492	+	WP_010922612.1		M5005_Spy_1524	siaE		conserved hypothetical protein	NE
SP5448_RS01855		-0.2527	0.5748		-0.2744	0.5432		361489	362082	+	WP_010922611.1		M5005_Spy_1523	siaF		ABC transporter, ATP-binding protein	NE
SP5448_RS01860		0.5224	0.295		0.3918	0.4334		362079	362759	+	WP_010922610.1		M5005_Spy_1522	siaG		cobalt transport protein cbiQ	NE
SP5448_RS01865		0.07747	0.8706		0.05093	0.9148		362696	364150	+	WP_011285690.1		M5005_Spy_1521	siaH		cobalt transport ATP-binding protein cbiO	NE
SP5448_RS01870		-0.9814	0.02846		-1.429	0.00156		364525	366540	+	WP_010922609.1		M5005_Spy_1519	recG		ATP-dependent DNA helicase	NE
SP5448_RS01875		0.01268	0.9828		-0.06473	0.9127		366833	367735	+	WP_011285688.1		M5005_Spy_1518			transporter	NE
SP5448_RS01880		0.04456	0.9065		-0.3238	0.3949		367748	368452	+	WP_002988556.1		M5005_Spy_1517			lantibiotic transport permease protein	NE
SP5448_RS01885		-0.7596	0.08848		0.09002	0.8401		368801	369766	-	WP_011285687.1		M5005_Spy_1516	asnB		L-asparaginase	NE
SP5448_RS01890		-0.05824	0.9107		0.4803	0.3555		369838	371226	+	WP_010922607.1		M5005_Spy_1515			hydrolase, HAD superfamily	NE
SP5448_RS01895		-1.99	0.008844		-2.231	0.004115		371349	371801	-	WP_015055992.1		M5005_Spy_1514			universal stress protein family	NE
SP5448_RS01900		0.07545	0.9109		0.3534	0.5997		372032	373246	+	WP_010922605.1		M5005_Spy_1513			aspartate aminotransferase	NE
SP5448_RS01905		-1.005	0.3004		0.5735	0.5544		373464	374246	+	WP_002983278.1		M5005_Spy_1512	codY		transcription pleiotropic repressor	C
SP5448_RS01910		0.1171	0.7753		0.4936	0.2298		374393	374947	+	WP_010922604.1		M5005_Spy_1511			pyrazinamidase/nicotinamidase	NE
SP5448_RS01915		-0.8329	0.402		-0.9505	0.3387		375462	375710	+	WP_027968785.1		M5005_Spy_1509			pyruvate, phosphate dikinase	NE
SP5448_RS01920		0.08945	0.906		0.3775	0.6182		375942	376244	+	WP_002988561.1		M5005_Spy_1508	gatC		glutamyl-tRNA(Gln) amidotransferase subunit C	E
SP5448_RS01925		-0.0243	0.9749		0.5079	0.5083		376244	377710	+	WP_011285681.1		M5005_Spy_1507	gatA		aspartyl/glutamyl-tRNA(Asn/Gln) amidotransferase a	E
SP5448_RS01930		0.1298	0.8642		0.2974	0.6951		377710	379149	+	WP_010922602.1		M5005_Spy_1506	gatB		aspartyl/glutamyl-tRNA(Asn/Gln) amidotransferase b	E
SP5448_RS01935		-0.9135	0.253		0.3793	0.6351		379146	379361	+	WP_002991523.1		M5005_Spy_1505			hypothetical protein	NE
SP5448_RS01940		0.5916	0.4555		0.3633	0.6498		379580	379819	+	WP_002988565.1		M5005_Spy_1504			hypothetical membrane spanning protein	NE
SP5448_RS01945		0.05578	0.9011		-0.1079	0.8104		380210	380917	+	WP_002995490.1		M5005_Spy_1503			phosphoglycerate mutase	NE
SP5448_RS01950		-0.1169	0.8691		0.1637	0.8174		380907	381650	+	WP_010922601.1		M5005_Spy_1502			D-alanyl-D-alanine carboxypeptidase	NE
SP5448_RS01955		-1.797	0.01387		-1.498	0.04217		381647	382216	+	WP_010922600.1		M5005_Spy_1501			N-acetylmuramoyl-L-alanine amidase	NE
SP5448_RS01960		-2.554	0.006144		-1.507	0.1093		382351	383385	+	WP_002988568.1		M5005_Spy_1500	hrcA		heat-inducible transcription repressor	C
SP5448_RS01965		0.1519	0.8725		1.726	0.06772		383388	383960	+	WP_002983313.1		M5005_Spy_1499	grpE		hypothetical protein	E
SP5448_RS01970		-0.4898	0.6132		-0.6934	0.4759		384141	385967	+	WP_010922599.1		M5005_Spy_1498	dnaK		chaperone protein	E
SP5448_RS01975		0.2419	0.8054		-0.4493	0.6482		386248	387384	+	WP_002993772.1		M5005_Spy_1497	dnaJ		chaperone protein	E
SP5448_RS01980		0.7284	0.4614		0.7074	0.4735		387604	388395	+	WP_010922598.1		M5005_Spy_1496	phaB		enoyl-CoA hydratase	E
SP5448_RS01985		-0.9705	0.2904		2.772	0.002126		388472	388906	+	WP_002993768.1		M5005_Spy_1495	fabT		transcriptional regulator,MarR family; FabT	NC
SP5448_RS01990		-0.2045	0.8192		0.3347	0.708		388907	389881	+	WP_010922596.1		M5005_Spy_1494	fabH		3-oxoacyl-[acyl-carrier-protein] synthase III	E
SP5448_RS01995		-0.07021	0.9266		0.1856	0.8073		389942	390166	+	WP_002983328.1		M5005_Spy_1493	acpP		acyl carrier protein	E
SP5448_RS02000		0.3196	0.7476		1.453	0.1436		390368	391339	+	WP_002983333.1		M5005_Spy_1492	fabK		enoyl-[acyl-carrier protein] reductase (NADH)	C
SP5448_RS02005		0.04711	0.9515		0.08539	0.9116		391364	392302	+	WP_010922595.1		M5005_Spy_1491	fabD		malonyl-CoA-[acyl-carrier-protein] transacylase	E
SP5448_RS02010		-0.02249	0.9768		0.3435	0.6551		392292	393026	+	WP_011018156.1		M5005_Spy_1490			3-oxoacyl-[acyl-carrier protein] reductase	E
SP5448_RS02015		0.1455	0.849		0.7176	0.3469		393041	394273	+	WP_010922593.1		M5005_Spy_1489	fabF		3-oxoacyl-[acyl-carrier-protein] synthase	E
SP5448_RS02020		0.0783	0.9177		0.3743	0.6218		394275	394775	+	WP_002988620.1		M5005_Spy_1488	accB		biotin carboxyl carrier protein of acetyl-CoA	E
SP5448_RS02025		-0.2013	0.7917		-0.1359	0.8579		394772	395194	+	WP_002983343.1		M5005_Spy_1487	fabZ		(3R)-hydroxymyristoyl-[ACP] dehydratase	C
SP5448_RS02030		0.1513	0.8751		0.7577	0.4297		395226	396590	+	WP_010922591.1		M5005_Spy_1486	accC		biotin carboxylase	E
SP5448_RS02035		-0.1006	0.8998		0.1033	0.8966		396599	397465	+	WP_010922590.1		M5005_Spy_1485	accA		acetyl-coenzyme A carboxylase carboxyl transferase b	E
SP5448_RS02040		0.4869	0.5778		0.267	0.7579		397462	398232	+	WP_010922589.1		M5005_Spy_1484	accD		acetyl-coenzyme A carboxylase carboxyl transferase a	E
SP5448_RS02045		0.3601	0.7164		0.6104	0.538		398454	399731	-	WP_002983351.1		M5005_Spy_1483	serS		seryl-tRNA synthetase	E
SP5448_RS02050		0.3824	0.6441		1.924	0.02006		400123	400482	-	WP_002988634.1		M5005_Spy_1482	manO		hypothetical cytosolic protein	NE
SP5448_RS02055		0.5925	0.4307		3.295	1.102e-05		400596	401507	-	WP_010922588.1		M5005_Spy_1481	manN		PTS system, Mannose-specific IID; Primary Glucose PTS	NE
SP5448_RS02060		1.88	0.01104		4.241	9.245e-09		401524	402333	-	WP_002983360.1		M5005_Spy_1480	manM		PTS system, Mannose-specific IIC; Primary Glucose PTS	NE
SP5448_RS02065		1.571	0.04344		3.605	3.322e-06		402422	403414	-	WP_002983363.1		M5005_Spy_1479	manL		PTS system, Mannose-specific IIAB; Primary Glucose PTS	NE
SP5448_RS02070		0.02554	0.9696		1.11	0.09732		403766	404578	-	WP_010922586.1		M5005_Spy_1478			hydrolase, HAD superfamily	NE
SP5448_RS02075		-0.05862	0.8601		0.04428	0.8945		404842	406302	+	WP_011285677.1		M5005_Spy_1477			guanine-hypoxanthine permease	NE
SP5448_RS02080		-0.8681	0.3789		-0.02587	0.9791		406456	406917	+	WP_009880751.1		M5005_Spy_1476			ATP/GTP hydrolase	NC
SP5448_RS02085		1.188	0.0777		1.861	0.005718		406892	407416	+	WP_009880752.1		M5005_Spy_1475			acetyltransferase	NE
SP5448_RS02090		1.633	0.002152		0.9374	0.0783		407425	408699	+	WP_010922584.1		M5005_Spy_1474	lytR/cpsA		transcriptional regulator, LytR family	NE
SP5448_RS02095		-0.3302	0.7064		-0.2583	0.7711		408810	409166	-	WP_002988657.1		M5005_Spy_1473			hypothetical protein	NE
SP5448_RS02100		-1.201	0.1371		0.1601	0.8428		409163	409582	-	WP_002983376.1		M5005_Spy_1472	hit		bis(5'-nucleosyl)-tetraphosphatase (asymmetrical)	NE
SP5448_RS02105		-0.9243	0.1401		-1.469	0.01966		409654	410379	+	WP_002983379.1		M5005_Spy_1471	pptA		Peptide Phermone Transporter A; ABC SHP-Rgg2/3-QS	NE
SP5448_RS02110		-0.6952	0.1591		-0.8068	0.1032		410382	411416	+	WP_010922583.1		M5005_Spy_1470	pptB		Peptide Phermone Transporter B; ABC SHP-Rgg2/3-QS	NE
SP5448_RS02115		0.2886	0.7399		0.3696	0.6698		411480	412271	+	WP_002983385.1		M5005_Spy_1469			phosphotransferase enzyme family	E
SP5448_RS02120		0.566	0.2241		0.9076	0.05219		412271	412906	+	WP_002983387.1		M5005_Spy_1468			tRNA (m(7)G46) methyltransferase	NE
SP5448_RS02130		0.7121	0.2423		0.4869	0.4247		413104	414183	-	WP_002988667.1		M5005_Spy_1467	int.3		phi5005.3 integrase	NE
SP5448_RS02135		-0.01744	0.9708		0.007823	0.987		414300	414851	-	WP_002988670.1		M5005_Spy_1466			phage protein	NE
SP5448_RS02140		-1.15	0.1501		0.3209	0.6878		414862	415245	-	WP_002988673.1		M5005_Spy_1465			phage protein	NE
SP5448_RS02145		0.2964	0.718		0.195	0.8114		415259	415660	-	WP_011285676.1		M5005_Spy_1464			phage transcriptional regulator, Cro/CI family	E
SP5448_RS02150		0.8107	0.2294		1.07	0.1133		416071	416484	-	WP_002988681.1		M5005_Spy_1462			phage protein	NE
SP5448_RS02155		0.3004	0.761		0.607	0.5389		416532	416747	+	WP_002988684.1		M5005_Spy_1461			phage protein	NE
SP5448_RS02160		-0.5786	0.4754		-0.5317	0.5093		416809	417084	+	WP_002988687.1		M5005_Spy_1460			phage protein	NC
SP5448_RS02165		0.4696	0.6317		1.172	0.2311		417244	417447	+	WP_002988697.1		M5005_Spy_1458			phage protein	NC
SP5448_RS02170		-0.3703	0.6939		0.3717	0.694		417444	417830	+	WP_002988700.1		M5005_Spy_1457			phage protein	NE
SP5448_RS02175		-0.2998	0.7571		0.2223	0.8185		417976	418179	+	WP_002988705.1		M5005_Spy_1455			phage protein	NC
SP5448_RS02180		-0.01894	0.9802		0.1063	0.8893		418267	418566	+	WP_002988708.1		M5005_Spy_1454			phage protein	NE
SP5448_RS02185		0.5302	0.4874		1.445	0.05725		418566	419720	+	WP_002988711.1		M5005_Spy_1453			phage protein	NE
SP5448_RS02190		-0.05647	0.9351		-0.1323	0.8498		419724	420122	+	WP_002988715.1		M5005_Spy_1452			phage protein	NE
SP5448_RS02195		0.8113	0.4094		0.1356	0.8904		420133	420690	+	WP_002988718.1		M5005_Spy_1451			phage protein	NE
SP5448_RS02200		0.3819	0.4578		-0.1923	0.7092		420733	422655	+	WP_002988723.1		M5005_Spy_1450			phage-encoded DNA polymerase	NE
SP5448_RS02205		-0.08031	0.8591		-0.01985	0.9651		422660	425044	+	WP_011285674.1		M5005_Spy_1449			DNA primase	NE
SP5448_RS02210		-0.2442	0.8012		0.2105	0.8276		425431	425706	+	WP_002988730.1		M5005_Spy_1448			hypothetical protein	NE
SP5448_RS02215		-0.1556	0.8136		-0.06706	0.9193		425703	427025	+	WP_002988733.1		M5005_Spy_1447			phage-related DNA helicase	NE
SP5448_RS02220		-0.9808	0.2995		-0.4015	0.6722		427190	427456	+	WP_002988738.1		M5005_Spy_1445			phage protein	NE
SP5448_RS02225		-0.05836	0.8788		-0.8592	0.02592		427465	428316	+	WP_002988740.1		M5005_Spy_1444			adenine-specific methyltransferase	NE
SP5448_RS02230		-0.4605	0.6295		-0.1545	0.8714		428306	428497	+	WP_002988743.1		M5005_Spy_1443			phage protein	NE
SP5448_RS02235		-0.4402	0.5757		-0.3068	0.6977		428494	428910	+	WP_002988747.1		M5005_Spy_1442			phage transcriptional activator	NE
SP5448_RS02240		-0.06924	0.9239		-0.7954	0.2764		429000	429452	+	WP_011106637.1		M5005_Spy_1441			phage terminase small subunit	NE
SP5448_RS02245		-0.4202	0.4243		-0.4231	0.4217		429442	430719	+	WP_002988754.1		M5005_Spy_1440			terminase large subunit	NE
SP5448_RS02250		0.05491	0.8644		-0.0009045	0.9978		430735	432267	+	WP_002988758.1		M5005_Spy_1439			portal protein	NE
SP5448_RS02255		-0.1247	0.8198		0.6232	0.2553		432227	433672	+	WP_015446273.1		M5005_Spy_1438			phage protein	NE
SP5448_RS02260		-0.7822	0.4191		-0.7425	0.4434		433703	433891	+	WP_002983423.1		M5005_Spy_1437			hypothetical protein	NE
SP5448_RS02265		-0.1704	0.8393		1.273	0.1302		433894	434160	+	WP_002988765.1		M5005_Spy_1436			phage protein	NE
SP5448_RS02270		-0.4848	0.5469		0.112	0.8907		434316	434885	+	WP_002988768.1		M5005_Spy_1435			phage scaffold protein	NE
SP5448_RS02275		-0.1311	0.8352		-0.03245	0.9591		434898	435785	+	WP_002988771.1		M5005_Spy_1434			phage protein	NE
SP5448_RS02280		-0.6762	0.4815		-1.112	0.2481		435797	436153	+	WP_002988776.1		M5005_Spy_1433			phage protein	NE
SP5448_RS02285		-0.5283	0.5101		-1.188	0.1401		436164	436442	+	WP_000639437.1		M5005_Spy_1432			phage protein	NE
SP5448_RS02290		-0.4159	0.5977		-0.7596	0.3358		436439	436783	+	WP_002988781.1		M5005_Spy_1431			phage protein	NE
SP5448_RS02295		-0.2785	0.769		0.2905	0.7604		436787	437146	+	WP_002988782.1		M5005_Spy_1430			phage protein	NE
SP5448_RS02300		-0.04939	0.959		-0.02753	0.9771		437158	437757	+	WP_002988784.1		M5005_Spy_1429			phage protein	NE
SP5448_RS02305		-0.6701	0.4353		-0.2542	0.7676		437811	438266	+	WP_002983443.1		M5005_Spy_1428			phage protein	NE
SP5448_RS02310		0.08609	0.9261		-0.1102	0.9057		438341	438574	+	WP_002983445.1		M5005_Spy_1427			phage protein	NE
SP5448_RS02315		0.8513	0.08761		0.3708	0.4573		438589	442971	+	WP_002988786.1		M5005_Spy_1426			phage protein	NE
SP5448_RS02320		0.2467	0.4513		-0.1523	0.643		442983	443825	+	WP_002988788.1		M5005_Spy_1425			phage protein	NE
SP5448_RS02325		0.1949	0.6519		0.1205	0.7805		443835	445817	+	WP_002988790.1		M5005_Spy_1424			phage endopeptidase	NE
SP5448_RS02330		0.3423	0.6376		1.781	0.01417		445814	446869	+	WP_002988439.1		M5005_Spy_1423			hyaluronoglucosaminidase	NE
SP5448_RS02335		-0.279	0.6369		-0.0192	0.9741		446869	447504	+	WP_002988442.1		M5005_Spy_1422			phage protein	NE
SP5448_RS02340		-0.2935	0.4962		0.5176	0.2304		447515	449422	+	WP_002988792.1		M5005_Spy_1421			phage infection protein	NE
SP5448_RS02345		-0.2445	0.7768		0.1902	0.8255		449595	450215	+	WP_002988797.1		M5005_Spy_1419			phage protein	NE
SP5448_RS02350		-0.9159	0.2507		-0.2711	0.7364		450226	450525	+	WP_002988799.1		M5005_Spy_1418			phage protein	NE
SP5448_RS02355		0.1941	0.8447		0.705	0.4766		450522	450707	+	WP_002988802.1		M5005_Spy_1417			phage protein	NE
SP5448_RS02365		0.645	0.05067		0.5924	0.07339		450818	452014	+	WP_002988807.1		M5005_Spy_1416			phage-associated cell wall hydrolase	NE
SP5448_RS02370		-0.1083	0.7935		-0.3256	0.4322		452130	453302	-	WP_002988811.1		M5005_Spy_1415	sdaD2		phage-encoded streptodornase	NE
SP5448_RS02375		-0.4394	0.6443		0.153	0.8724		453541	453720	+	WP_002988813.1		M5005_Spy_1414			phage protein	NC
SP5448_RS02380		-0.6626	0.462		-0.8024	0.3746		454007	454501	+	WP_042361561.1		M5005_Spy_1413			hypothetical cytosolic protein	NE
SP5448_RS02385		-0.893	0.3349		-0.9434	0.3048		454676	455833	+	WP_002988817.1		M5005_Spy_1412	nusA		N utilization substance protein A	E
SP5448_RS02390		0.05116	0.9465		0.419	0.5825		455849	456145	+	WP_002983486.1		M5005_Spy_1411			hypothetical cytosolic protein	C
SP5448_RS02395		-0.5755	0.5579		0.1335	0.8918		456138	456440	+	WP_002983488.1		M5005_Spy_1410			LSU ribosomal protein L7AE	C
SP5448_RS02400		0.5025	0.5276		2.179	0.005619		456460	459321	+	WP_002983491.1		M5005_Spy_1409	infB		bacterial protein translation initiation factor 2	E
SP5448_RS02405		0.08329	0.9141		0.2422	0.753		459526	459876	+	WP_002994317.1		M5005_Spy_1408	rbfA		ribosome-binding factor A	C
SP5448_RS02410		0.1509	0.7883		1.126	0.04506		460010	460996	-	WP_010922580.1		M5005_Spy_1407	sse		streptococcal secreted esterase Sse	NE
SP5448_RS02415		0.7527	0.2349		0.7433	0.2409		461168	461602	+	WP_010922579.1		M5005_Spy_1406	copY		copAB ATPases metal-fist type repressor	NE
SP5448_RS02420		-0.4187	0.3224		-0.7371	0.08207		461602	463833	+	WP_011285671.1		M5005_Spy_1405	copA		copper-exporting ATPase	NE
SP5448_RS02425		0.1398	0.8724		0.9589	0.2705		463847	464050	+	WP_010922577.1		M5005_Spy_1404	copZ		copper chaperone	NE
SP5448_RS02430		0.5793	0.4687		-0.1102	0.8909		464254	465024	-	WP_002983505.1		M5005_Spy_1402	lacR.1		lactose phosphotransferase system repressor	NE
SP5448_RS02435		0.3296	0.5689		-0.5634	0.3326		465261	465734	+	WP_010922576.1		M5005_Spy_1401			PTS system, Galactose-specific IIA component	NE
SP5448_RS02440		-1.354	0.1292		0.03201	0.9714		465727	466032	+	WP_010922575.1		M5005_Spy_1400			PTS system, Galactose-specific IIB component	NE
SP5448_RS02445		0.7595	0.1491		0.07387	0.8897		466058	467509	+	WP_020750283.1		M5005_Spy_1399			PTS system, Galactose-specific IIC component	NE
SP5448_RS02450		-0.8164	0.2855		-0.6426	0.4026		467749	468174	+	WP_010922573.1		M5005_Spy_1398	lacA.1		galactose-6-phosphate isomerase lacA subunit	NE
SP5448_RS02455		-0.3936	0.5368		-0.2506	0.6952		468189	468704	+	WP_010922572.1		M5005_Spy_1397	lacB.1		galactose-6-phosphate isomerase lacB subunit	NE
SP5448_RS02460		-1.478	0.137		-0.9434	0.3422		468869	469132	+	WP_011285074.1		M5005_Spy_1396	lacC.1		tagatose-6-phosphate kinase	NE
SP5448_RS02465		-0.06703	0.879		-0.5595	0.2077		469214	470191	+	WP_002983521.1		M5005_Spy_1395	lacD.1		tagatose-bisphosphate aldolase; SpeB regulator	NE
SP5448_RS02470		-0.2026	0.7664		0.5738	0.3967		470388	471005	+	WP_002994286.1		M5005_Spy_1394			hypothetical membrane spanning protein	NE
SP5448_RS02475		-0.3709	0.443		0.3365	0.4878		471007	471831	+	WP_010922570.1		M5005_Spy_1393			hydrolase, HAD superfamily	NE
SP5448_RS02480		0.5188	0.464		0.4377	0.5388		471867	472424	-	WP_010922569.1		M5005_Spy_1392			transcriptional regulator, TetR family	NE
SP5448_RS02485		0.9277	0.02869		0.7304	0.08628		472717	473559	+	WP_010922568.1		M5005_Spy_1391			degV family protein	NE
SP5448_RS02490		0.6359	0.1567		2.853	1.853e-10		473688	474410	-	WP_002994282.1		M5005_Spy_1390			hypothetical protein	NE
SP5448_RS02495		1.032	0.08283		1.846	0.00192		474612	476243	+	WP_010922567.1		M5005_Spy_1389			sodium-dependent phosphate transporter	NE
SP5448_RS02500		-0.4845	0.4056		-0.6213	0.2872		476361	477509	+	WP_010922566.1		M5005_Spy_1388	nagA		N-acetylglucosamine-6-phosphate deacetylase	NE
SP5448_RS02505		-0.2447	0.6533		-0.1688	0.757		477631	478470	+	WP_011285666.1		M5005_Spy_1387			aldo/keto reductase family	NE
SP5448_RS02510		-0.1361	0.832		-0.4696	0.4669		478602	479135	+	WP_002983542.1		M5005_Spy_1386			hypothetical membrane spanning protein	NE
SP5448_RS02515		-0.01559	0.9874		0.2202	0.8238		479507	480424	+	WP_010922565.1		M5005_Spy_1385	glyQ		glycyl-tRNA synthetase alpha chain	E
SP5448_RS02520		0.7366	0.4581		-0.145	0.884		480802	482841	+	WP_010922564.1		M5005_Spy_1384	glyS		glycyl-tRNA synthetase beta chain	E
SP5448_RS02525		-1.149	0.1611		-0.184	0.824		482995	483252	+	WP_002983550.1		M5005_Spy_1383			hypothetical cytosolic protein	NC
SP5448_RS02530		-0.1729	0.7744		-0.6792	0.2689		483379	483771	+	WP_011054910.1		M5005_Spy_1382			hypothetical membrane associated protein	NE
SP5448_RS02535		0.2878	0.5176		0.3418	0.4436		484132	485658	+	WP_002983556.1		M5005_Spy_1381	glpK		glycerol kinase	NE
SP5448_RS02540		0.1908	0.6068		-0.4333	0.247		485674	487512	+	WP_010922563.1		M5005_Spy_1380	glpO		alpha-glycerophosphate oxidase	NE
SP5448_RS02545		1.32	0.05733		0.2893	0.6821		487514	488215	+	WP_011285665.1		M5005_Spy_1379	glpF		glycerol uptake facilitator protein	NE
SP5448_RS02550		0.1908	0.6947		0.4563	0.3484		488323	489669	+	WP_010922562.1		M5005_Spy_1378			NADH peroxidase	NE
SP5448_RS02555		0.1388	0.8704		1.676	0.04895		489659	491158	+	WP_011285664.1		M5005_Spy_1377			trans-acting positive regulator	NE
SP5448_RS02560		0.5161	0.2909		0.8384	0.08743		491284	491928	+	WP_002983569.1		M5005_Spy_1376			transaldolase	NE
SP5448_RS02565		-2.13	0.01835		-2.375	0.008862		492146	494131	+	WP_010922560.1		M5005_Spy_1375	tkt		transketolase	NE
SP5448_RS02570		1.274	0.1285		0.4757	0.5717		494324	494590	+	WP_011285663.1		M5005_Spy_1374			hypothetical protein	NE
SP5448_RS02575		0.06831	0.9017		-0.03134	0.9549		494624	495358	+	WP_002988881.1		M5005_Spy_1373			ABC transporter ATP-binding protein	NE
SP5448_RS02580		-0.04711	0.9118		-0.6459	0.1295		495363	496991	+	WP_011285662.1		M5005_Spy_1372	proB		ABC transporter permease protein	NE
SP5448_RS02585		0.08332	0.9114		-0.5635	0.4577		497056	497877	+	WP_010922558.1		M5005_Spy_1371			glutamate 5-kinase	NE
SP5448_RS02590		-0.4263	0.5136		-0.2959	0.6533		497870	499120	+	WP_010922557.1		M5005_Spy_1370	proA		gamma-glutamyl phosphate reductase	NE
SP5448_RS02600		-0.5294	0.4997		1.141	0.1453		499364	499570	+	WP_046735268.1
SP5448_RS02605		-2.461	0.003067		-1.425	0.08733		499657	500607	+	WP_002988893.1		M5005_Spy_1368	mraW		S-adenosyl-methyltransferase	C
SP5448_RS02610		-0.3566	0.7197		-0.1003	0.9196		500612	500935	+	WP_002988895.1		M5005_Spy_1367	ftsL		cell division protein	E
SP5448_RS02615		0.6687	0.4836		0.4568	0.6359		500939	503194	+	WP_002988898.1		M5005_Spy_1366	pbpX		division specific D,D-transpeptidase/cell division protein ftsI	E
SP5448_RS02620		-0.05598	0.9456		-0.04457	0.9565		503196	504206	+	WP_002988900.1		M5005_Spy_1365			phospho-N-acetylmuramoyl-pentapeptide-transferase	E
SP5448_RS02625		0.2735	0.7196		0.4069	0.5921		504364	505707	+	WP_010922555.1		M5005_Spy_1364			ATP-dependent RNA helicase	E
SP5448_RS02630		-0.499	0.5816		-0.9077	0.3215		505902	506705	+	WP_002988904.1		M5005_Spy_1363			amino acid ABC transporter permease protein	NE
SP5448_RS02635		-1.532	0.03631		-1.306	0.07641		506705	507448	+	WP_002983603.1		M5005_Spy_1362			transporter	NE
SP5448_RS02640		0.1685	0.8249		-0.1026	0.8927		507552	507776	+	WP_002988906.1		M5005_Spy_1361	aapA		hypothetical membrane associated protein	E
SP5448_RS02645		-0.5679	0.567		-0.2363	0.8117		507840	508757	+	WP_011285660.1		M5005_Spy_1360			thioredoxin reductase	C
SP5448_RS02650		-0.2492	0.684		0.6385	0.2972		508926	510305	+	WP_002988920.1		M5005_Spy_1359			amino acid permease	NE
SP5448_RS02655		-0.7209	0.4188		0.6356	0.4769		510476	511930	+	WP_010922553.1		M5005_Spy_1358	nadE		nicotinate phosphoribosyltransferase	E
SP5448_RS02660		0.3663	0.6565		0.1526	0.8527		511932	512756	+	WP_010922552.1		M5005_Spy_1357			NH(3)-dependent NAD(+) synthetase	E
SP5448_RS02665		0.16	0.8547		0.2371	0.7862		512941	514278	+	WP_002983616.1		M5005_Spy_1356	pepC		aminopeptidase C	NE
SP5448_RS02670		0.3558	0.5985		0.4163	0.5494		514745	516910	-	WP_009880659.1		M5005_Spy_1355	pbp1A		multimodular transpeptidase-transglycosylase	E
SP5448_RS02675		-1.018	0.2817		-0.9009	0.3453		516897	517496	-	WP_010922551.1		M5005_Spy_1354	recU		recombination protein	NE
SP5448_RS02680		-0.1573	0.756		-0.9016	0.07639		517577	518092	+	WP_010922550.1		M5005_Spy_1353			hypothetical cytosolic protein	NE
SP5448_RS02685		-0.1183	0.8774		-0.05237	0.9453		518214	518540	+	WP_002983626.1		M5005_Spy_1352			cell division initiation protein	NC
SP5448_RS02690		0.1198	0.8349		-0.7035	0.2241		518985	520139	+	WP_010922549.1		M5005_Spy_1351			methyltransferase	NE
SP5448_RS02695		1.141	0.05872		0.604	0.3183		520153	521622	+	WP_011285659.1		M5005_Spy_1350			hypothetical protein	NE
SP5448_RS02700		-1.525	0.1162		0.2445	0.8013		521767	522249	-	WP_002988938.1		M5005_Spy_1349	luxS		autoinducer-2 production protein	NE
SP5448_RS02705		0.3409	0.6037		0.7722	0.2398		522323	523654	-	WP_010922546.1		M5005_Spy_1348			D-beta-hydroxybutyrate permease	NE
SP5448_RS02710		0.05853	0.9451		-0.794	0.3525		523725	524504	-	WP_002983637.1		M5005_Spy_1347			D-beta-hydroxybutyrate dehydrogenase	NE
SP5448_RS02715		-0.1291	0.7816		-0.4124	0.377		524537	525196	-	WP_010922545.1		M5005_Spy_1346	atoA		acetate CoA-transferase beta subunit	NE
SP5448_RS02720		0.01745	0.9813		-0.456	0.5428		525198	525848	-	WP_002983642.1		M5005_Spy_1345	atoD.1		acetate CoA-transferase alpha subunit	NE
SP5448_RS02725		-0.6528	0.3129		0.722	0.2643		525872	527059	-	WP_010922544.1		M5005_Spy_1344	atoB		acetyl-CoA acetyltransferase	NE
SP5448_RS02730		-0.4422	0.4433		-0.06925	0.9045		527261	528157	+	WP_011285658.1		M5005_Spy_1343	cufA		transcriptional regulators, LysR family	NE
SP5448_RS02735		0.5506	0.4035		0.6844	0.2988		528287	529894	+	WP_002988954.1		M5005_Spy_1342			hydrolase, HAD superfamily	NC
SP5448_RS02740		0.1893	0.8211		0.04672	0.9553		530004	530639	+	WP_010922542.1		M5005_Spy_1341	gmk		guanylate kinase	E
SP5448_RS02745		-1.154	0.2267		-1.777	0.06374		530655	530972	+	WP_002983650.1		M5005_Spy_1340			DNA-directed RNA polymerase omega chain	NE
SP5448_RS02750		-1.289	0.05033		-2.612	0.0001628		531037	533421	+	WP_010922541.1		M5005_Spy_1339	priA		primosomal protein N'	C
SP5448_RS02755		-0.3298	0.7374		-0.006106	0.9951		533483	534418	+	WP_010922540.1		M5005_Spy_1338			methionyl-tRNA formyltransferase	E
SP5448_RS02760		0.2491	0.5884		0.5986	0.1938		534408	535730	+	WP_002983657.1		M5005_Spy_1337	sunL		16S rRNA m(5)C 967 methyltransferase	NE
SP5448_RS02765		1.24	0.124		2.166	0.008278		535768	536508	+	WP_002983660.1		M5005_Spy_1336	pppL		protein phosphatase 2C	E
SP5448_RS02770		-0.4703	0.589		-0.6799	0.4427		536505	538403	+	WP_010922538.1		M5005_Spy_1335			serine/threonine protein kinase	E
SP5448_RS02775		-1.062	0.1152		-0.1916	0.7771		538526	539218	+	WP_011054833.1		M5005_Spy_1334	liaF, yvqF		transporter; LiaF, YvqF	NE
SP5448_RS02780		-1.842	0.047		-1.931	0.03787		539215	540219	+	WP_002991890.1		M5005_Spy_1333	liaS, yvqE		TCS-11 sensor kinase yvqE; hk03 Pneumo; LiaS	NE
SP5448_RS02785		-0.3047	0.7539		-1.237	0.2045		540212	540853	+	WP_010922536.1		M5005_Spy_1332	liaR, yvqC		TCS-11 response regulator yvqC; rr03 Pneumo; LiaR	NC
SP5448_RS02790		0.1043	0.9044		-0.5977	0.4917		540890	542290	+	WP_011285657.1		M5005_Spy_1331			peptidyl-prolyl cis-trans isomerase	NE
SP5448_RS02795		-0.2074	0.8347		-0.405	0.6837		542290	542667	+	WP_002991882.1		M5005_Spy_1330			S1-type RNA-binding domain	C
SP5448_RS02800		0.02754	0.9664		-0.2824	0.667		542685	543626	-	WP_010922535.1		M5005_Spy_1329	cysM		cysteine synthase	NE
SP5448_RS02805		-0.5273	0.412		0.2004	0.7554		543754	544386	-	WP_009880468.1		M5005_Spy_1328			Xaa-Pro dipeptidase	NE
SP5448_RS02810		-0.2934	0.475		-0.3276	0.4293		544442	545767	+	WP_010922534.1		M5005_Spy_1327	comFA		COMF operon protein 1	NE
SP5448_RS02815		-0.1376	0.8098		0.03357	0.9532		545739	546404	+	WP_047343325.1		M5005_Spy_1326	comFC		COMF operon protein 3	NE
SP5448_RS02820		-0.7141	0.1881		-1.706	0.001801		546484	547032	+	WP_002988974.1		M5005_Spy_1325			ribosome-associated factor Y	NE
SP5448_RS02865		-0.8596	0.3811		-0.2405	0.8059		554435	554968	-	WP_002983693.1		M5005_Spy_1321			hypothetical cytosolic protein	C
SP5448_RS02870		-0.2284	0.7765		-1.083	0.1797		555048	555824	-	WP_009880741.1		M5005_Spy_1320	recX		regulatory protein	NE
SP5448_RS02875		0.5846	0.2315		0.6684	0.1721		555939	557294	+	WP_010922532.1		M5005_Spy_1319			tRNA (uracil-5-)-methyltransferase	NE
SP5448_RS02880		-1.027	0.1571		-0.9602	0.1875		557959	559314	+	WP_010922531.1		M5005_Spy_1318	rocA		Orphan TCS Sensor kinase; regulates CovR	NE
SP5448_RS02885		0.1532	0.7973		0.3913	0.512		559415	562120	-	WP_010922530.1		M5005_Spy_1317			alpha-mannosidase; N-glycan system Pneumo	NE
SP5448_RS02890		-0.09181	0.8666		0.1603	0.7697		562135	563421	-	WP_011285655.1		M5005_Spy_1316			hypothetical protein	NE
SP5448_RS02895		-0.6189	0.2559		0.01241	0.9818		563554	564594	+	WP_002983707.1		M5005_Spy_1315			transcriptional regulator, GntR family	NE
SP5448_RS02900		-0.5988	0.2278		-0.2986	0.5483		564645	566339	+	WP_011285654.1		M5005_Spy_1314	hyl		hyaluronoglucosaminidase; N-glycan system Pneumo	NE
SP5448_RS02905		-1.144	0.1865		-0.3822	0.6595		566363	567805	+	WP_010922527.1		M5005_Spy_1313			beta-glucosidase; N-glycan system Pneumo	NE
SP5448_RS02910		0.324	0.6891		0.5289	0.5138		568416	569294	-	WP_011285652.1		M5005_Spy_1311	glk		glucokinase, ROK;N-glycan system Pneumo	NE
SP5448_RS02915		-0.1124	0.7921		0.6265	0.1428		569490	570440	+	WP_011285651.1		M5005_Spy_1310	ngtP1		ABC unknown sugar permease protein	NE
SP5448_RS02920		-0.6788	0.342		0.2344	0.7431		570450	571376	+	WP_002988998.1		M5005_Spy_1309	ngtP2		ABC sugar permease; homolog N-glycan system Pneumo	NE
SP5448_RS02925		-0.01086	0.9863		0.7509	0.2318		571457	572902	+	WP_002995654.1		M5005_Spy_1308	ngtS		ABC sugar-binding; homolog N-glycan system Pneumo	NE
SP5448_RS02930		-0.3165	0.6933		-0.3112	0.7038		573208	573813	+	WP_010922522.1		M5005_Spy_1307			hypothetical membrane spanning protein	NE
SP5448_RS02935		-0.4557	0.1869		0.04429	0.8981		573803	575527	+	WP_011285650.1		M5005_Spy_1306	trxS		TCS-10 sensor kinase; TCS-X; yesM-like; hk07 (PDC, PDC domains)	NE
SP5448_RS02940		0.03279	0.9659		0.3789	0.6209		575527	577011	+	WP_010922520.1		M5005_Spy_1305	trxR		TCS-10 response regulator; TCS-X; YesN-like	NE
SP5448_RS02945		0.1207	0.7364		-0.2262	0.5284		577031	580447	+	WP_011285649.1		M5005_Spy_1304	bgaA		beta-galactosidase	NE
SP5448_RS02950		-0.4216	0.5239		-1.063	0.1105		580585	581463	+	WP_002983735.1		M5005_Spy_1303	aroE		shikimate 5-dehydrogenase	NE
SP5448_RS02955		-1.659	0.03286		-0.4772	0.5402		581698	582453	+	WP_010922518.1		M5005_Spy_1302			SAM-dependent methyltransferase	NE
SP5448_RS02960		-0.7346	0.1444		-0.4841	0.3375		582506	582844	+	WP_002983741.1		M5005_Spy_1301			hypothetical cytosolic protein	NE
SP5448_RS02965		1.076	0.1647		0.2265	0.7707		582846	583151	+	WP_002983743.1		M5005_Spy_1300			hypothetical cytosolic protein	NE
SP5448_RS02970		0.137	0.7709		-0.1058	0.8234		583586	584659	-	WP_010922517.1		M5005_Spy_1298	aroB		3-dehydroquinate synthase	NE
SP5448_RS02975		-1.069	0.06126		-1.74	0.002608		584715	585467	-	WP_002983746.1		M5005_Spy_1297			phospho-2-dehydro-3-deoxyheptonate aldolase	NE
SP5448_RS02985		0.1372	0.8901		0.1764	0.8589		585946	586200	+	WP_002983750.1		M5005_Spy_1296			hypothetical protein	NE
SP5448_RS02990		0.1677	0.8328		-0.3089	0.7006		586218	586613	+	WP_002989018.1		M5005_Spy_1295			hypothetical cytosolic protein	NE
SP5448_RS02995		0.03829	0.9466		-1.158	0.05785		587038	587217	+	WP_002989020.1		M5005_Spy_1294			ribosomal-protein-serine acetyltransferase	NC
SP5448_RS03000		-1.519	0.07947		0.02067	0.981		587214	587777	+	WP_002989022.1		M5005_Spy_1293			hypothetical protein	NE
SP5448_RS03005		-0.2552	0.7404		0.01751	0.9818		587779	590427	+	WP_010922514.1		M5005_Spy_1292	valS		valyl-tRNA synthetase	E
SP5448_RS03010		-0.3904	0.3726		-0.2544	0.5616		590581	592989	+	WP_047343326.1		M5005_Spy_1291	cas3		CRISPR2-associated protein Cas3	NE
SP5448_RS03015		-0.8828	0.2069		-0.9851	0.1626		593122	593850	+	WP_010922512.1		M5005_Spy_1290	cas5		CRISPR2-associated protein Cas5	NE
SP5448_RS03020		0.8754	0.2243		0.5392	0.4545		593850	595745	+	WP_011285646.1		M5005_Spy_1289	cds1		CRISPR2-associated protein Cds1	NE
SP5448_RS03025		-0.4608	0.4574		-0.8179	0.1904		595750	596598	+	WP_010922510.1		M5005_Spy_1288	cds2		CRISPR2-associated protein Cds2	NE
SP5448_RS03030		0.7545	0.3117		0.1632	0.8282		596600	597274	+	WP_003060901.1		M5005_Spy_1287	cas4		CRISPR2-associated protein Cas4	NE
SP5448_RS03035		0.08682	0.8289		-0.5388	0.1814		597271	598296	+	WP_010922509.1		M5005_Spy_1286	cas1		CRISPR2-associated protein Cas1	NE
SP5448_RS03040		0.05942	0.9272		-0.8204	0.21		598307	598600	+	WP_002989044.1		M5005_Spy_1285	cas2		CRISPR2-associated protein Cas2	NE
SP5448_RS03045		-0.7164	0.4034		-0.03164	0.9706		599203	599913	+	WP_002983776.1		M5005_Spy_1284	ccdA		cytochrome c-type biogenesis protein	NE
SP5448_RS03050		-0.1184	0.8745		-1.093	0.1462		599926	600549	+	WP_002983778.1		M5005_Spy_1283	tlpA		thiol:disulfide interchange protein	NE
SP5448_RS03055		0.5419	0.2427		-0.1559	0.7392		600592	601698	+	WP_011285645.1		M5005_Spy_1282	msrA		peptide methionine sulfoxide reductase	NE
SP5448_RS03060		-0.7337	0.3939		0.4089	0.6344		601786	602526	+	WP_010922507.1		M5005_Spy_1281	tcs9R		TCS-9 response regulator yesN-like	NE
SP5448_RS03065		-0.1939	0.6268		-0.5484	0.1698		602523	604256	+	WP_011285644.1		M5005_Spy_1280	tcs9S		TCS-9 sensor kinase yesM-like (PDC, PDC domains)	NC
SP5448_RS03070		0.2624	0.6377		-0.4587	0.4123		604329	605408	+	WP_010922506.1		M5005_Spy_1279			hypothetical cytosolic protein	NE
SP5448_RS03075		-0.4095	0.6565		0.1444	0.8758		605422	606138	+	WP_011285642.1		M5005_Spy_1278			hypothetical protein	NE
SP5448_RS03080		-0.9165	0.3087		-1.788	0.04746		606304	606777	-	WP_002989056.1		M5005_Spy_1277	ahrC.2		arginine repressor	NE
SP5448_RS03085		-1.024	0.08495		-3.13	2.721e-07		606919	607599	+	WP_002983795.1		M5005_Spy_1276			transcription regulator, crp family	NE
SP5448_RS03090		-1.932	0.005245		-1.491	0.03231		607873	609108	+	WP_002983803.1		M5005_Spy_1275	arcA		arginine deiminase	NE
SP5448_RS03095		-0.3385	0.6461		-0.4589	0.5356		609208	609636	+	WP_010922504.1		M5005_Spy_1274			acetyltransferase	NE
SP5448_RS03100		-2.158	0.00383		-2.441	0.001227		609676	610689	+	WP_002983808.1		M5005_Spy_1273	arcB		ornithine carbamoyltransferase	NE
SP5448_RS03105		-1.344	0.02794		-1.761	0.004101		610859	612352	+	WP_002983810.1		M5005_Spy_1272	arcD		arginine/ornithine antiporter	NE
SP5448_RS03110		0.2712	0.4664		-0.3313	0.3748		612369	613700	+	WP_011285641.1		M5005_Spy_1271			Xaa-His dipeptidase	NE
SP5448_RS03115		-1.392	0.104		-2.9	0.0007947		613720	614670	+	WP_010922501.1		M5005_Spy_1270	arcC		carbamate kinase	NE
SP5448_RS03120		0.5361	0.2058		0.3927	0.3549		614983	615975	+	WP_010922500.1		M5005_Spy_1269	asnA		aspartate--ammonia ligase	NE
SP5448_RS03125		-1.067	0.1741		-0.7828	0.3214		616098	616637	+	WP_002983819.1		M5005_Spy_1268			methyltransferase	NE
SP5448_RS03130		-0.09114	0.9262		1.071	0.2748		616627	617118	+	WP_002983821.1		M5005_Spy_1267			phosphopantetheine adenylyltransferase	E
SP5448_RS03135		-0.1138	0.8735		-0.2389	0.7388		617105	618142	+	WP_010922499.1		M5005_Spy_1266			ATP-dependent protease La	NE
SP5448_RS03145		0.931	0.1721		1.127	0.1054		619980	620600	+	WP_011285637.1		M5005_Spy_1262			transcriptional regulator	NE
SP5448_RS03150		-0.1412	0.7182		0.6484	0.09782		620604	621683	+	WP_002992788.1		M5005_Spy_1261			radical SAM family enzyme	NE
SP5448_RS03155		0.2251	0.7072		0.6204	0.3008		621765	622391	-	WP_010922497.1		M5005_Spy_1260			prepilin peptidase family	NE
SP5448_RS03160		0.1859	0.7806		0.4149	0.5337		622619	623146	+	WP_002983837.1		M5005_Spy_1259	dpr		non-specific DNA-binding protein/iron-binding ferritin-like antioxidant protein	NE
SP5448_RS03165		0.09569	0.8725		0.6175	0.3045		623288	623491	+	WP_002983840.1		M5005_Spy_1258			hypothetical cytosolic protein	NE
SP5448_RS03170		0.4458	0.4163		2.104	0.000119		623496	624467	+	WP_009880399.1		M5005_Spy_1257	glcK		glucokinase/Xylose repressor	NE
SP5448_RS03175		0.4396	0.5393		-0.8667	0.2272		624477	624866	+	WP_002995894.1		M5005_Spy_1256			rhodanese-related sulfurtransferases	NE
SP5448_RS03180		-0.9855	0.2496		-1.311	0.1286		625049	626890	+	WP_002983847.1		M5005_Spy_1255	typA		GTP-binding protein	NC
SP5448_RS03185		-0.8973	0.2765		0.4978	0.5422		627012	627263	+	WP_002995892.1		M5005_Spy_1254			hypothetical membrane spanning protein	NE
SP5448_RS03190		-0.4571	0.613		0.1526	0.8653		627633	628991	+	WP_010922496.1		M5005_Spy_1253	murD		UDP-N-acetylmuramoylalanine--D-glutamate ligase	E
SP5448_RS03195		0.1042	0.8918		0.1829	0.8106		628991	630073	+	WP_014407695.1		M5005_Spy_1252	murG		UDP-N-acetylglucosamine--N-acetylmuramyl-(pentapeptide) pyrophosphoryl-undecaprenol N-acetylglucosamine transferase	E
SP5448_RS03200		-0.2604	0.7707		-0.3487	0.6972		630074	631222	+	WP_010922494.1		M5005_Spy_1251	divIB		cell division protein	NC
SP5448_RS03205		0.4335	0.6469		0.374	0.6898		631434	632798	+	WP_002983860.1		M5005_Spy_1250	ftsA		cell division protein	E
SP5448_RS03210		-0.04421	0.9643		0.473	0.6324		632822	634141	+	WP_002983862.1		M5005_Spy_1249	ftsZ		cell division protein	E
SP5448_RS03215		-0.1996	0.777		-1.514	0.03404		634144	634815	+	WP_010922493.1		M5005_Spy_1248			pyridoxal-5'-phosphate family protein	NE
SP5448_RS03220		-1.977	0.03823		-2.303	0.01731		634827	635483	+	WP_002995878.1		M5005_Spy_1247			hypothetical cytosolic protein	NE
SP5448_RS03225		-1.44	0.1463		-0.541	0.5854		635488	635742	+	WP_002983869.1		M5005_Spy_1246			integral membrane protein	NC
SP5448_RS03230		1.095	0.02339		1.186	0.01472		635742	636533	+	WP_010922492.1		M5005_Spy_1245			RNA binding protein	NE
SP5448_RS03235		1.244	0.1969		1.704	0.07797		636543	637301	+	WP_002989099.1		M5005_Spy_1244	divIVA		cell division initiation protein	E
SP5448_RS03240		-1.009	0.2979		0.506	0.6018		637574	640375	+	WP_011285636.1		M5005_Spy_1243	ileS		isoleucyl-tRNA synthetase	E
SP5448_RS03245		-1.366	0.1477		-1.078	0.2539		640640	640942	-	WP_010922490.1		M5005_Spy_1242			hypothetical cytosolic protein	NE
SP5448_RS03250		-0.4074	0.6743		-0.9591	0.3236		640993	641448	-	WP_002989103.1		M5005_Spy_1241	mutT		mutator protein (7,8-dihydro-8-oxoguanine-triphosphatase)	NE
SP5448_RS03255		-0.4784	0.3563		-0.09387	0.8565		641576	643858	-	WP_010922489.1		M5005_Spy_1240	clpE		ATP-dependent clp protease ATP-binding subunit	NE
SP5448_RS03260		-0.5482	0.4803		-0.513	0.5068		644156	644386	+	WP_002983885.1		M5005_Spy_1239			hypothetical cytosolic protein	NC
SP5448_RS03265		0.3327	0.5958		-0.7497	0.2359		644513	645199	+	WP_002983887.1		M5005_Spy_1238	artQ		arginine transport system permease protein	NE
SP5448_RS03270		-1.572	0.08504		-1.705	0.06273		645199	645933	+	WP_010922488.1		M5005_Spy_1237	artP		arginine transport ATP-binding protein	NE
SP5448_RS03275		0.004137	0.9912		0.3123	0.4051		646082	647491	+	WP_010922487.1		M5005_Spy_1236	phr		deoxyribodipyrimidine photolyase	NE
SP5448_RS03280		0.2838	0.6155		0.3856	0.4954		647669	649363	+	WP_002989112.1		M5005_Spy_1235			phosphoglucomutase	NE
SP5448_RS03285		-0.684	0.4854		0.3665	0.7086		649571	650425	+	WP_010922486.1		M5005_Spy_1234	folD		methylenetetrahydrofolate dehydrogenase (NADP+)/methenyltetrahydrofolate cyclohydrolase	C
SP5448_RS03290		0.1598	0.7916		-0.1269	0.834		650578	651918	+	WP_002992349.1		M5005_Spy_1233			exodeoxyribonuclease VII large subunit	NE
SP5448_RS03295		-0.1439	0.8506		-0.0475	0.9502		651896	652111	+	WP_002983901.1		M5005_Spy_1232	xseB		exodeoxyribonuclease VII small subunit	NE
SP5448_RS03300		-0.9105	0.317		-1.526	0.09422		652111	652983	+	WP_003056941.1		M5005_Spy_1231	fps		dimethylallyltransferase/geranyltranstransferase	NE
SP5448_RS03305		0.4119	0.6146		2.111	0.009095		652976	653803	+	WP_003056952.1		M5005_Spy_1230			hemolysin	NE
SP5448_RS03310		0.3844	0.5389		3.239	2.224e-07		653790	654260	+	WP_002983907.1		M5005_Spy_1229	argR1		arginine repressor	NE
SP5448_RS03315		-0.1349	0.7718		0.4532	0.3303		654282	655943	+	WP_010922485.1		M5005_Spy_1228	recN		DNA repair protein	NE
SP5448_RS03320		0.242	0.647		0.8614	0.1039		656115	657056	+	WP_011285633.1		M5005_Spy_1227			hypothetical protein	NE
SP5448_RS03325		-0.2048	0.7954		-0.167	0.8328		657272	658123	+	WP_002983913.1		M5005_Spy_1226			degV family protein	NE
SP5448_RS03330		-0.9316	0.2385		0.2745	0.7262		658116	658958	+	WP_002992620.1		M5005_Spy_1225			lipase/acylhydrolase with GDSL-like motif	NE
SP5448_RS03335		0.3504	0.6014		1.487	0.0267		658936	659523	+	WP_010922482.1		M5005_Spy_1224			hypothetical membrane associated protein	NE
SP5448_RS03340		0.0128	0.9889		1.665	0.06977		659622	659897	+	WP_002983920.1		M5005_Spy_1223	hlp		DNA-binding protein HU;histone-like; essential gene	NC
SP5448_RS03345		-0.3337	0.5751		0.5935	0.3176		659987	661129	-	WP_003051793.1		M5005_Spy_1222	int.2		phi5005.2 integrase	NE
SP5448_RS03350		-1.918e-05	1		0.163	0.8325		661253	661519	-	WP_011285632.1		M5005_Spy_1221			phage protein	NE
SP5448_RS03355		-0.6242	0.2559		0.3756	0.4945		661531	661911	-	WP_002994744.1		M5005_Spy_1220			phage protein	NE
SP5448_RS03360		0.1876	0.8488		0.1253	0.8988		661915	662262	-	WP_011285631.1		M5005_Spy_1219			phage transcriptional regulator, Cro/CI family	E
SP5448_RS03365		-0.3568	0.6723		-0.5576	0.5084		663416	663607	+	WP_002993390.1		M5005_Spy_1218			phage protein	NE
SP5448_RS03370		0.1794	0.8389		-1.777	0.05023		663619	664335	+	WP_011285630.1		M5005_Spy_1217			phage antirepressor protein	NE
SP5448_RS03375		-0.7341	0.4224		-0.5492	0.5495		664367	664633	+	WP_010922204.1		M5005_Spy_1216			phage protein	NE
SP5448_RS03380		-0.9181	0.1765		0.9454	0.1637		664568	665374	-	WP_011285629.1		M5005_Spy_1215			phage protein	NE
SP5448_RS03385		-0.1762	0.848		0.5018	0.5844		665516	665755	-	WP_011284879.1		M5005_Spy_1214			phage protein	NE
SP5448_RS03390		-0.2121	0.7832		-0.1567	0.8385		665922	666107	+	WP_011054585.1		M5005_Spy_1213			phage protein	NC
SP5448_RS03395		-0.7976	0.4158		-0.04112	0.9665		666185	666496	+	WP_002990080.1		M5005_Spy_1212	xis		excisionase	NE
SP5448_RS03400		-0.2844	0.7497		-1.232	0.1708		666498	666683	+	WP_011285628.1		M5005_Spy_1211			phage protein	NC
SP5448_RS03405		0.3749	0.706		-0.4571	0.6455		666783	667022	+	WP_002985390.1		M5005_Spy_1210			phage replication protein	NE
SP5448_RS03410		-0.008221	0.9929		-1.99	0.03298		667167	667556	+	WP_011285627.1		M5005_Spy_1209			DNA replication protein	NE
SP5448_RS03415		0.2971	0.7333		-1.3	0.1388		667537	667770	+	WP_002985387.1		M5005_Spy_1208			phage protein	NE
SP5448_RS03420		-1.19	0.1314		0.4105	0.601		667916	668122	+	WP_011017565.1		M5005_Spy_1206			phage protein	NE
SP5448_RS03425		-0.5945	0.5462		-0.234	0.8128		668178	668507	+	WP_002988359.1		M5005_Spy_1205			phage protein	NE
SP5448_RS03430		0.2198	0.7624		-0.4828	0.5128		668510	669439	+	WP_011285626.1		M5005_Spy_1204			recT protein	NE
SP5448_RS03435		0.04195	0.9481		0.6004	0.3527		669436	670233	+	WP_011285625.1		M5005_Spy_1203			phage protein	NE
SP5448_RS03440		-1.087	0.2672		-1.688	0.08664		670588	670929	+	WP_002988364.1		M5005_Spy_1201			phage protein	NE
SP5448_RS03445		-0.3361	0.6322		0.5178	0.4614		670926	671438	+	WP_002988366.1		M5005_Spy_1200			phage protein	NE
SP5448_RS03450		-0.6134	0.5216		0.6875	0.4725		671522	671791	+	WP_002988369.1		M5005_Spy_1199			phage protein	NE
SP5448_RS03455		-0.4118	0.5939		-0.7467	0.3319		671793	672428	+	WP_010922070.1		M5005_Spy_1198			phage protein	NE
SP5448_RS03460		-0.734	0.2958		0.3334	0.635		672696	673115	+	WP_010922470.1		M5005_Spy_1197			phage protein	NE
SP5448_RS03465		-1.423	0.1049		0.04578	0.9583		673224	673568	+	WP_010922469.1		M5005_Spy_1196			HNH endonuclease family protein	NE
SP5448_RS03470		-1.096	0.2465		-1.805	0.05808		673717	674073	+	WP_002994106.1		M5005_Spy_1195			phage protein	NE
SP5448_RS03475		-0.06778	0.9133		0.3439	0.5811		674070	675338	+	WP_010922468.1		M5005_Spy_1194			phage protein	NE
SP5448_RS03480		-0.3092	0.3959		-0.6124	0.09324		675331	676824	+	WP_015446231.1		M5005_Spy_1193			phage protein	NE
SP5448_RS03485		-0.5918	0.4251		1.065	0.1514		676830	677054	+	WP_010922466.1		M5005_Spy_1192			phage protein	NE
SP5448_RS03490								677104	677283	+	WP_015055972.1
SP5448_RS03495		-0.9278	0.1853		1.196	0.08232		677276	677542	+	WP_010922464.1		M5005_Spy_1190			phage protein	NE
SP5448_RS03500		-0.426	0.5434		0.1258	0.8575		677652	679067	+	WP_011285619.1		M5005_Spy_1189			phage terminase	NE
SP5448_RS03505		0.1881	0.7815		-0.3999	0.5571		679148	679609	+	WP_011285618.1		M5005_Spy_1188			phage protein	NE
SP5448_RS03510		0.02909	0.9654		-0.4269	0.5248		679634	680545	+	WP_010922461.1		M5005_Spy_1187			phage structural protein	NE
SP5448_RS03515		-1.684	0.08296		-0.5502	0.5711		680545	680745	+	WP_010922460.1		M5005_Spy_1186			phage protein	NE
SP5448_RS03520		0.1741	0.8605		-0.06675	0.9463		680755	681177	+	WP_010922459.1		M5005_Spy_1185			phage protein	NE
SP5448_RS03525		-0.09816	0.9213		-1.435	0.1477		681137	681475	+	WP_011285617.1		M5005_Spy_1184			phage protein	NE
SP5448_RS03530		-1.12	0.2103		-0.1496	0.8668		681468	681704	+	WP_010922457.1		M5005_Spy_1183			phage protein	NE
SP5448_RS03535		0.4712	0.4961		-0.6424	0.3595		681705	682040	+	WP_011285616.1		M5005_Spy_1182			phage protein	NE
SP5448_RS03540		-0.6002	0.4652		-0.7205	0.3825		682052	682645	+	WP_010922456.1		M5005_Spy_1181			major tail protein	NE
SP5448_RS03545		0.5338	0.5538		-0.1037	0.9096		682656	682919	+	WP_010922455.1		M5005_Spy_1180			phage protein	NE
SP5448_RS03550		-0.36	0.7113		-0.6886	0.4794		682934	683305	+	WP_010922454.1		M5005_Spy_1179			phage protein	NE
SP5448_RS03555		0.2845	0.5455		0.3493	0.4583		683305	685662	+	WP_010922453.1		M5005_Spy_1178			phage protein	NE
SP5448_RS03560		0.1218	0.8471		0.1279	0.8398		685659	686354	+	WP_010922452.1		M5005_Spy_1177			phage protein	NE
SP5448_RS03565		0.2068	0.7118		0.1083	0.8466		686351	688219	+	WP_011285615.1		M5005_Spy_1176			phage infection protein	NE
SP5448_RS03570		-1.082	0.2066		-0.684	0.4251		688231	688668	+	WP_011285614.1		M5005_Spy_1175			phage protein	NE
SP5448_RS03575		-0.9631	0.2283		-1.36	0.08979		688665	689282	+	WP_011285613.1		M5005_Spy_1174			phage protein	NE
SP5448_RS03580		-1.533	0.04985		0.1383	0.8596		689292	689567	+	WP_002987582.1		M5005_Spy_1173			phage protein	NE
SP5448_RS03585		-1.191	0.1841		0.4011	0.6556		689564	689791	+	WP_003058873.1		M5005_Spy_1172			holin	NE
SP5448_RS03595		-0.455	0.4399		0.2659	0.6521		689907	691112	+	WP_010922446.1		M5005_Spy_1171			phage-associated cell wall hydrolase	NE
SP5448_RS03600		-0.6384	0.279		-0.2528	0.6688		691182	691616	-	WP_011017966.1		M5005_Spy_1170			hypothetical membrane associated protein	NE
SP5448_RS03605		0.4127	0.3817		0.0244	0.9588		691887	692693	-	WP_002984424.1		M5005_Spy_1169	spd3		streptodornase	NE
SP5448_RS03610		-0.1718	0.8552		1.115	0.2344		692926	693108	+	WP_011017964.1		M5005_Spy_1168			phage protein	NC
SP5448_RS03615		-0.6489	0.2809		-0.9778	0.1047		693639	695501	+	WP_011285610.1		M5005_Spy_1167	pmtA		Ferrous iron and cobalt efflux system; MtsR, PerR regulated	NE
SP5448_RS03620		0.01639	0.9717		0.6235	0.1775		695801	696736	-	WP_010922443.1		M5005_Spy_1165	pyrD		dihydroorotate dehydrogenase	NE
SP5448_RS03625		0.2902	0.7337		-0.2181	0.7974		696975	697670	+	WP_002983928.1		M5005_Spy_1164	gpmA		phosphoglycerate mutase	NC
SP5448_RS03630		-0.2516	0.6679		0.4389	0.4544		697777	698298	+	WP_002983930.1		M5005_Spy_1163			transcriptional regulator, biotin repressor family	NE
SP5448_RS03635		-0.0299	0.9665		0.1654	0.8171		698459	699001	+	WP_002989140.1		M5005_Spy_1162			hypothetical protein	NE
SP5448_RS03640		1.025	0.07123		0.7768	0.1726		699125	699904	+	WP_002989141.1		M5005_Spy_1161			formate transporter	NE
SP5448_RS03645		-0.2378	0.7861		-0.9209	0.2961		700465	700656	+	WP_011285608.1		M5005_Spy_1160			penicillin-binding protein	NE
SP5448_RS03650		0.1871	0.8398		-1.469	0.1205		700703	701299	+	WP_002983939.1		M5005_Spy_1159	recR		recombination protein	NE
SP5448_RS03655		0.1947	0.8447		0.09533	0.9235		701400	702446	+	WP_002989146.1		M5005_Spy_1158	ddlA		D-alanine--D-alanine ligase	E
SP5448_RS03660		-0.9864	0.3069		-0.4619	0.6321		702637	704028	+	WP_010922441.1		M5005_Spy_1157	murF		UDP-N-acetylmuramoylalanine-D-glutamyl-lysine--D-alanyl-D-alanine ligase	E
SP5448_RS03665		0.2123	0.6992		-0.02835	0.959		704108	704803	+	WP_011285607.1		M5005_Spy_1156			hypothetical membrane spanning protein	NE
SP5448_RS03670		0.4539	0.2267		0.7694	0.04094		705051	706595	+	WP_002989155.1		M5005_Spy_1155	prfC		bacterial peptide chain release factor 3 (RF-3)	NE
SP5448_RS03675		-0.612	0.3911		0.8337	0.2422		706902	708521	+	WP_002989158.1		M5005_Spy_1154	deaD		ATP-dependent RNA helicase	NE
SP5448_RS03680		-0.4112	0.3732		-1.161	0.01255		708649	710649	+	WP_010922439.1		M5005_Spy_1152			kup system potassium uptake protein	NE
SP5448_RS03685		0.4314	0.5565		-0.195	0.7909		710673	710951	-	WP_002989164.1		M5005_Spy_1151			hypothetical protein with endo/excinuclease domain	NE
SP5448_RS03690		0.5037	0.4663		0.8467	0.222		710941	711798	-	WP_032459874.1		M5005_Spy_1150			methyltransferase	NE
SP5448_RS03695		0.1697	0.8582		-0.1832	0.8459		711835	712575	+	WP_011285604.1		M5005_Spy_1149			1-acyl-sn-glycerol-3-phosphate acyltransferase	E
SP5448_RS03700		-0.3826	0.6138		-0.03431	0.964		712775	713437	+	WP_002983967.1		M5005_Spy_1148			COME operon protein 1	NE
SP5448_RS03705		0.09423	0.8447		-0.9385	0.05159		713418	715661	+	WP_010922436.1		M5005_Spy_1147	comEC		COME operon protein 3	NE
SP5448_RS03710		0.1494	0.8745		0.3546	0.7105		715732	716772	+	WP_010922435.1		M5005_Spy_1146			DNA polymerase III, delta subunit	E
SP5448_RS03715		-0.4173	0.6236		-0.3042	0.7209		716869	717474	+	WP_010922434.1		M5005_Spy_1145	sodA		superoxide dismutase	NE
SP5448_RS03720		-0.4119	0.6276		-1.414	0.09711		717641	717868	+	WP_010922433.1		M5005_Spy_1144			hypothetical protein	NE
SP5448_RS03725		-1.942	0.03257		0.2265	0.802		717853	718101	+	WP_010922432.1		M5005_Spy_1143			hypothetical protein	NE
SP5448_RS03730		0.1773	0.7619		0.4543	0.4373		718098	718688	+	WP_010922431.1		M5005_Spy_1142			hypothetical protein	NE
SP5448_RS03735		0.2909	0.6585		-0.2975	0.6546		718802	720022	-	WP_010922430.1		M5005_Spy_1141			hypothetical cytosolic protein	NE
SP5448_RS03740		-0.6791	0.4507		-0.9117	0.314		720029	721057	-	WP_010922429.1		M5005_Spy_1140	queA		S-adenosylmethionine:tRNA ribosyltransferase-isomerase	NE
SP5448_RS03745		-0.5134	0.346		0.7051	0.1976		721259	721963	+	WP_010922428.1		M5005_Spy_1139	nagB		glucosamine-6-phosphate isomerase	NE
SP5448_RS03750		-0.3309	0.6802		0.398	0.6204		722082	722798	+	WP_002995774.1		M5005_Spy_1138			ribosomal small subunit pseudouridine synthase A	NE
SP5448_RS03755		-0.2408	0.5487		-0.894	0.02714		723093	724055	+	WP_010922426.1		M5005_Spy_1137			putative competence protein/transcription factor	NE
SP5448_RS03760		-0.2918	0.5624		0.2101	0.6769		724068	725873	+	WP_010922425.1		M5005_Spy_1136	pepB		oligoendopeptidase F	NE
SP5448_RS03765		-0.4502	0.1738		-0.6108	0.06592		726249	727445	+	WP_002995765.1		M5005_Spy_1135			oxalate/formate antiporter	NE
SP5448_RS03770		-0.2232	0.694		-0.6459	0.2579		727511	728218	+	WP_002989211.1		M5005_Spy_1134			O-methyltransferase	NE
SP5448_RS03775		-0.3337	0.68		-0.04635	0.9543		728281	729336	+	WP_002984003.1		M5005_Spy_1133	surA		peptidyl-prolyl cis-trans isomerase	NE
SP5448_RS03780		-0.4386	0.659		0.8411	0.3974		729723	732341	+	WP_010922424.1		M5005_Spy_1132	alaS		alanyl-tRNA synthetase	E
SP5448_RS03785		-0.6824	0.4895		0.3974	0.6876		732702	732917	+	WP_002989220.1		M5005_Spy_1131			transcriptional regulator, Cro/CI family	NC
SP5448_RS03790		-0.8844	0.1063		-0.4001	0.463		732914	733675	+	WP_010922423.1		M5005_Spy_1130			hypothetical membrane spanning protein	NE
SP5448_RS03795		-0.276	0.6726		-1.419	0.03197		733694	734389	+	WP_011285602.1		M5005_Spy_1129			CAAX amino terminal protease family	NE
SP5448_RS03800		-0.5734	0.5572		-1.026	0.2923		734481	734666	-	WP_015055969.1
SP5448_RS03810		0	1		0	1		735015	735311	-	WP_011285600.1
SP5448_RS03815		0.22	0.7727		0.4284	0.5725		735344	735637	-	WP_015055968.1
SP5448_RS03820		-0.2547	0.7189		-0.6725	0.3428		735775	737088	-	WP_010922421.1		M5005_Spy_1125			chloride channel protein	NE
SP5448_RS03825		0.04766	0.9525		-0.12	0.8836		737063	738022	-	WP_002987365.1		M5005_Spy_1124	nrdF.2		ribonucleoside-diphosphate reductase beta chain	NE
SP5448_RS03830		0.04695	0.9324		-1.967	0.0008763		738355	740514	-	WP_010922420.1		M5005_Spy_1123	nrdE.2		ribonucleoside-diphosphate reductase alpha chain	NE
SP5448_RS03835		-0.6067	0.4544		-0.6385	0.4306		740534	740752	-	WP_002989242.1		M5005_Spy_1122	nrdH		glutaredoxin	NE
SP5448_RS03840		0	1		0.5679	0.4535		741145	741408	+	WP_002984031.1		M5005_Spy_1121	ptsH		phosphocarrier protein HPr	C
SP5448_RS03845		-0.338	0.7187		1.544	0.09946		741413	743146	+	WP_002984033.1		M5005_Spy_1120	pstI		phosphoenolpyruvate-protein phosphotransferase	C
SP5448_RS03850		-0.4334	0.6583		-0.1011	0.9175		743331	744758	+	WP_010922418.1		M5005_Spy_1119	gapN		NADP-dependent glyceraldehyde-3-phosphate dehydrogenase	E
SP5448_RS03855		-0.06848	0.913		0.151	0.81		744853	746127	+	WP_010922417.1		M5005_Spy_1118			peptidoglycan N-acetylglucosamine deacetylase	NE
SP5448_RS03860		-0.8566	0.314		-1.402	0.107		746238	747323	-	WP_011285597.1		M5005_Spy_1117	deaD2		ATP-dependent RNA helicase	NE
SP5448_RS03865		0.01805	0.9756		0.7157	0.2255		747421	748047	+	WP_002984060.1		M5005_Spy_1116	udk		uridine kinase	NE
SP5448_RS03870		-0.447	0.5966		-0.6605	0.4348		748127	748390	+	WP_010922415.1		M5005_Spy_1115			hypothetical membrane spanning protein	NE
SP5448_RS03875		-0.5445	0.4158		-0.04521	0.9462		748443	749252	-	WP_002989260.1		M5005_Spy_1114			hypothetical membrane spanning protein	NE
SP5448_RS03880		-0.5505	0.5057		0.1455	0.8604		749397	749894	+	WP_010922414.1		M5005_Spy_1113			GAF domain-containing proteins	NE
SP5448_RS03885		-1.898	0.03708		0.6162	0.4938		749894	751564	+	WP_010922413.1		M5005_Spy_1112			DNA polymerase III subunit gamma/tau	E
SP5448_RS03890		0.5965	0.4938		0.216	0.8056		751837	752778	-	WP_002984078.1		M5005_Spy_1110	birA		biotin operon repressor/biotin--[acetyl-CoA-carboxylase] synthetase	E
SP5448_RS03895		-0.4287	0.2922		-0.616	0.131		752982	755360	+	WP_010922411.1		M5005_Spy_1109	inlA		internalin protein	NE
SP5448_RS03900		0.3324	0.7258		0.2699	0.777		755897	757093	+	WP_010922410.1		M5005_Spy_1108	metK2		S-adenosylmethionine synthetase	E
SP5448_RS03905		-1.118	0.1633		-2.441	0.002541		757267	758526	+	WP_002989295.1		M5005_Spy_1107	murZ		UDP-N-acetylglucosamine 1-carboxyvinyl transferase	NE
SP5448_RS03910		-1.477	0.009735		0.4507	0.4279		758884	759537	+	WP_010922409.1		M5005_Spy_1106	grab		protein G-related alpha 2M-binding protein	NE
SP5448_RS03920		-0.6372	0.3541		-2.584	0.000187		760326	761609	+	WP_002989302.1		M5005_Spy_1104			cytosolic protein containing multiple CBS domains	NE
SP5448_RS03925		0.1328	0.8936		-0.6997	0.4785		761625	762485	+	WP_002984100.1		M5005_Spy_1103	map		methionine aminopeptidase	E
SP5448_RS03930		0.01931	0.9787		-0.6707	0.3566		762487	763452	+	WP_010922408.1		M5005_Spy_1102			ribonuclease BN	NE
SP5448_RS03935		-0.7032	0.1742		-1.528	0.003518		763563	764846	+	WP_015055964.1		M5005_Spy_1101			3-phosphoshikimate 1-carboxyvinyltransferase	NE
SP5448_RS03940		-1.672	0.0652		-2.532	0.005478		764839	765330	+	WP_010922406.1		M5005_Spy_1100	aroK		shikimate kinase	NE
SP5448_RS03945		-0.1294	0.8207		-0.6497	0.2561		765538	766989	+	WP_010922405.1		M5005_Spy_1099			transcriptional regulator, LytR family	NE
SP5448_RS03950		-0.452	0.5801		0.0208	0.9797		767038	768426	+	WP_010922404.1		M5005_Spy_1098			tRNA (uracil-5-)-methyltransferase	NE
SP5448_RS03960		0.7112	0.1089		0.8592	0.05321		769328	769729	+	WP_002984115.1		M5005_Spy_1096			thioesterase superfamily protein	NE
SP5448_RS03965		-0.2522	0.689		-0.9942	0.1151		769836	771320	-	WP_015055963.1		M5005_Spy_1095			hypothetical cytosolic protein	NE
SP5448_RS03970		0.3461	0.3511		0.3328	0.3739		771694	772914	+	WP_010922401.1		M5005_Spy_1094			transporter, MFS superfamily	NE
SP5448_RS03975		-0.9065	0.2867		-1.444	0.09337		773034	773399	-	WP_002984124.1		M5005_Spy_1093			hypothetical protein	NE
SP5448_RS03980		-1.386	0.08128		0.1052	0.8945		773514	774245	+	WP_012560779.1		M5005_Spy_1092	rsuA		ribosomal small subunit pseudouridine synthase A	NE
SP5448_RS03985		0	1		0	1		774294	775100	-	WP_015055962.1		M5005_Spy_1091			transposase	NE
SP5448_RS03990		0	1		0	1		775121	775636	-	WP_011285371.1		M5005_Spy_1090			transposase	NE
SP5448_RS03995		0.9274	0.346		1.341	0.1742		776063	777376	+	WP_020750251.1		M5005_Spy_1088	obg		GTP-binding protein OBG family	E
SP5448_RS04000		0.5279	0.5358		-0.114	0.8931		777445	777603	+	WP_002984154.1		M5005_Spy_1087			hypothetical cytosolic protein	NC
SP5448_RS04005		0.1402	0.837		-0.1974	0.7732		777608	778303	-	WP_011285592.1		M5005_Spy_1086			nicotinamide mononucleotide transporter	NE
SP5448_RS04010		-0.4428	0.5088		-0.7907	0.2398		778528	779928	+	WP_010922397.1		M5005_Spy_1085	bglA.2		beta-glucosidase	NE
SP5448_RS04015		-0.1559	0.7537		-0.1465	0.772		779937	781031	+	WP_010922396.1		M5005_Spy_1084			outer surface protein	NE
SP5448_RS04020		-1.359	0.03454		-0.511	0.4241		781137	783131	+	WP_010922395.1		M5005_Spy_1083			PTS system, Cellobiose-specific IIA component	NC
SP5448_RS04025		-1.01	0.1948		-0.7359	0.3459		783154	783465	+	WP_010922394.1		M5005_Spy_1082			PTS system, Cellobiose-specific IIB component	NE
SP5448_RS04030		0.1736	0.8208		0.4273	0.5766		783468	783803	+	WP_002992853.1		M5005_Spy_1081			PTS system, Cellobiose-specific IIA component	NE
SP5448_RS04035		0.2729	0.7141		-1.012	0.1766		783800	784249	+	WP_002992851.1		M5005_Spy_1080			hypothetical protein	NE
SP5448_RS04040		0.04359	0.9205		0.1743	0.6907		784427	785806	+	WP_047343327.1		M5005_Spy_1079			PTS system, Cellobiose-specific IIC component	NE
SP5448_RS04045		0.6367	0.5186		0.07795	0.9369		786103	786843	-	WP_002984187.1		M5005_Spy_1077	glnQ.2		Putative Bicarbonate transporter	NC
SP5448_RS04050		0.222	0.8222		0.2269	0.819		786843	789017	-	WP_011285590.1		M5005_Spy_1076	glnH		Putative Bicarbonate transporter	E
SP5448_RS04055		0.7363	0.0915		1.089	0.0126		789210	791201	+	WP_002984194.1		M5005_Spy_1075	uvrB		excinuclease ABC subunit B	NE
SP5448_RS04060		-0.3938	0.692		-0.5962	0.5487		791465	791608	+	WP_002984200.1		M5005_Spy_1074			hypothetical protein	NC
SP5448_RS04065		0.03299	0.9523		-1.42	0.0105		791620	793158	+	WP_002989572.1		M5005_Spy_1073	dltA		D-alanine-activating enzyme	NE
SP5448_RS04070		0.6629	0.2549		-0.4147	0.4767		793155	794411	+	WP_010922392.1		M5005_Spy_1072	dltB		protein DltB	NE
SP5448_RS04075		-0.5751	0.5626		-1.004	0.3116		794429	794668	+	WP_002984216.1		M5005_Spy_1071	dltC		D-alanyl carrier protein	NE
SP5448_RS04080		-0.9584	0.211		0.003505	0.9964		794661	795911	+	WP_002984219.1		M5005_Spy_1070	dltD		protein precursor	NE
SP5448_RS04085		0.2445	0.6268		0.5704	0.257		795942	796925	+	WP_002989577.1		M5005_Spy_1069			esterase	NE
SP5448_RS04090		0.1297	0.8926		-1.091	0.2584		796990	797214	-	WP_002989580.1		M5005_Spy_1068			transposase	NE
SP5448_RS04095		0.08016	0.9154		-0.06724	0.929		797540	798799	+	WP_010922390.1		M5005_Spy_1067	malX		ABC Cyclomaltodextrin -binding protein	NE
SP5448_RS04100		-0.7436	0.3107		0.1086	0.8824		798965	800668	+	WP_010922389.1		M5005_Spy_1066	amyB		neopullulanase/cyclomaltodextrinase/maltogenic alpha-amylase	NE
SP5448_RS04105		-0.04159	0.8892		-0.9066	0.002512		800694	802829	+	WP_010922388.1		M5005_Spy_1065	amyA		alpha-amylase	NE
SP5448_RS04110		-0.3762	0.5787		-0.5309	0.4369		802904	804211	+	WP_010922387.1		M5005_Spy_1064	malC		ABC Cyclomaltodextrin permease protein	NE
SP5448_RS04115		0.03303	0.958		-0.6465	0.3114		804208	805068	+	WP_010922386.1		M5005_Spy_1063	malD		ABC Cyclomaltodextrin permease protein	NE
SP5448_RS04120		0.103	0.837		-0.4875	0.3353		805090	805905	+	WP_010922385.1		M5005_Spy_1062	malA		maltodextrose utilization protein	NE
SP5448_RS04125		-0.5592	0.1644		-0.9187	0.02387		806021	806818	-	WP_027968815.1		M5005_Spy_1061			transcriptional regulator, LacI family	NE
SP5448_RS04130		-0.8216	0.1409		-0.3259	0.5681		806976	807812	-	WP_002984240.1		M5005_Spy_1060	malG		ABC Maltodextrin permease protein	NE
SP5448_RS04135		-0.201	0.6782		-0.7192	0.1394		807812	809173	-	WP_010922383.1		M5005_Spy_1059	malF		ABC Maltodextrin permease protein	NE
SP5448_RS04140		0.002437	0.9947		-0.1806	0.627		809447	810694	-	WP_010922382.1		M5005_Spy_1058	malE		ABC Maltodextrin-binding protein	NE
SP5448_RS04145		-2.029	1.944e-05		-4.24	1.246e-17		810940	811959	+	WP_002992583.1		M5005_Spy_1057	malR		transcriptional regulator, LacI family	NE
SP5448_RS04150		-1.351	0.02412		-0.6103	0.3089		812074	813567	+	WP_002992582.1		M5005_Spy_1056	malM		4-alpha-glucanotransferase	NE
SP5448_RS04155		-0.5155	0.1966		0.2089	0.6016		813602	815866	+	WP_010922381.1		M5005_Spy_1055	glgP		glycogen phosphorylase	NE
SP5448_RS04160		-0.1914	0.8078		0.05712	0.9422		816123	816743	-	WP_002989605.1		M5005_Spy_1054			hypothetical protein	NE
SP5448_RS04165		-0.2787	0.5297		-0.3646	0.4132		817106	818194	-	WP_011054595.1		M5005_Spy_1052	int.1		phi5005.1 integrase	NE
SP5448_RS04170		0.462	0.3989		0.2899	0.597		818315	819208	-	WP_011285585.1		M5005_Spy_1051			phage protein	NE
SP5448_RS04175		-0.6239	0.4943		-0.5207	0.5713		819244	820068	-	WP_011285584.1		M5005_Spy_1050			phage transcriptional repressor	C
SP5448_RS04180		-0.2358	0.7378		-0.5965	0.403		820613	821212	-	WP_011284882.1		M5005_Spy_1048			phage protein	NE
SP5448_RS04185		-0.3132	0.7216		0.5406	0.5393		821266	821475	+	WP_011284881.1		M5005_Spy_1047			phage protein	NE
SP5448_RS04190		-0.4573	0.4647		-0.06521	0.9173		821464	821850	-	WP_011054589.1		M5005_Spy_1046			phage protein	NE
SP5448_RS04195		-0.1323	0.831		-0.28	0.656		821924	822124	+	WP_002992770.1		M5005_Spy_1045			transcriptional regulator	NC
SP5448_RS04200		0.0636	0.9335		-0.122	0.8725		822234	822443	-	WP_011017885.1
SP5448_RS04205		-0.02901	0.9675		0.1391	0.8452		822574	823077	-	WP_031499363.1		M5005_Spy_1044			phage protein	NE
SP5448_RS04210		0.02064	0.9674		-0.3004	0.5546		823249	824079	+	WP_009881060.1		M5005_Spy_1043			phage protein	NE
SP5448_RS04215		0.1577	0.8561		-2.453	0.005582		824066	824848	+	WP_011285581.1		M5005_Spy_1042			phage replication protein	NC
SP5448_RS04220		-1.466	0.06717		-2.636	0.001462		824989	825342	+	WP_011285579.1		M5005_Spy_1040			phage protein	NE
SP5448_RS04225		-0.8112	0.369		-1.396	0.1271		825323	825577	+	WP_011285578.1		M5005_Spy_1039			phage protein	NE
SP5448_RS04230		-0.4492	0.5595		0.6903	0.3651		825599	826081	+	WP_011285577.1		M5005_Spy_1038			phage protein	NE
SP5448_RS04235		0.5559	0.5073		-1.144	0.1798		826082	826756	+	WP_011285576.1		M5005_Spy_1037	ssb1		phage single-strand DNA binding protein	NE
SP5448_RS04240		-1.233	0.1726		-1.463	0.1036		826749	827174	+	WP_011285575.1		M5005_Spy_1036	ssb2		phage single-strand DNA binding protein	NE
SP5448_RS04245		0.9353	0.3264		-1.541	0.1101		827180	827383	+	WP_011106686.1		M5005_Spy_1035			phage protein	NE
SP5448_RS04250		-2.14	0.01995		-1.074	0.245		827383	827823	+	WP_011285574.1		M5005_Spy_1034			phage protein	NE
SP5448_RS04255		0.3524	0.6561		-0.9129	0.2519		827820	828176	+	WP_011284873.1		M5005_Spy_1033			phage protein	NE
SP5448_RS04260		-0.8616	0.3395		0.5107	0.5714		828173	828418	+	WP_011285573.1		M5005_Spy_1032			phage protein	NE
SP5448_RS04265		0.2029	0.7651		-0.4165	0.5444		828418	828654	+	WP_002995955.1		M5005_Spy_1031			phage protein	NE
SP5448_RS04270		-0.6325	0.4629		-2.285	0.009449		828818	829102	+	WP_011018134.1		M5005_Spy_1029			phage protein	NE
SP5448_RS04275		0.03874	0.9598		0.04917	0.9486		829104	829736	+	WP_011018133.1		M5005_Spy_1028			phage protein	NE
SP5448_RS04280		-0.6839	0.2059		0.3325	0.5394		829739	830263	+	WP_011285572.1		M5005_Spy_1027			phage protein	NE
SP5448_RS04285		0.5104	0.5244		0.3195	0.6925		830260	830526	+	WP_011018131.1		M5005_Spy_1026			phage protein	NE
SP5448_RS04290		0.6267	0.4825		0.5016	0.5754		830812	831246	+	WP_011054810.1		M5005_Spy_1025			phage encoded transcriptional regulator, ArpU family	NE
SP5448_RS04295		-2.358	0.01068		-1.264	0.1727		831856	832236	+	WP_011285571.1		M5005_Spy_1024			phage protein	NE
SP5448_RS04300		0.6421	0.1607		-0.4341	0.3456		832226	833500	+	WP_009880266.1		M5005_Spy_1023			terminase large subunit	NE
SP5448_RS04305		0.1438	0.5759		0.06719	0.7951		833536	834825	+	WP_046923975.1		M5005_Spy_1022			portal protein	NE
SP5448_RS04310		-0.0618	0.9303		0.8522	0.2283		834794	835702	+	WP_011285569.1		M5005_Spy_1021			phage protein	NE
SP5448_RS04315		0.2506	0.7845		-0.8986	0.3285		835709	835978	+	WP_011285568.1		M5005_Spy_1020			phage protein	NE
SP5448_RS04320		-0.7482	0.3803		-0.1736	0.8403		836223	836792	+	WP_009880262.1		M5005_Spy_1019			phage scaffold protein	NE
SP5448_RS04325		0.2381	0.6094		0.3285	0.4832		836811	837701	+	WP_009880261.1		M5005_Spy_1018			phage protein	NE
SP5448_RS04330		0.3563	0.6913		-0.9562	0.2907		837714	838007	+	WP_009880260.1		M5005_Spy_1017			phage protein	NE
SP5448_RS04335		0.07807	0.9201		-0.1531	0.8434		838021	838365	+	WP_009880259.1		M5005_Spy_1016			phage protein	NE
SP5448_RS04340		-0.4037	0.666		-0.4291	0.6455		838362	838673	+	WP_011285567.1		M5005_Spy_1015			phage protein	NE
SP5448_RS04345		-0.2973	0.7433		-0.3026	0.7399		838670	839065	+	WP_009880257.1		M5005_Spy_1014			antigen C	NE
SP5448_RS04350		-0.3296	0.5948		-1.355	0.03352		839067	839477	+	WP_009880256.1		M5005_Spy_1013			antigen B	NE
SP5448_RS04355		-0.1765	0.8135		0.4969	0.5069		839489	839995	+	WP_009880255.1		M5005_Spy_1012			antigen A	NE
SP5448_RS04360		-0.3408	0.6955		-0.1822	0.835		840008	840325	+	WP_009880254.1		M5005_Spy_1011			phage protein	NE
SP5448_RS04365		0.1016	0.8611		0.8015	0.1671		840298	840756	+	WP_009880253.1		M5005_Spy_1010			phage protein	NC
SP5448_RS04370		-0.05804	0.8822		-0.53	0.1777		840749	842554	+	WP_011054802.1		M5005_Spy_1009			phage protein	NE
SP5448_RS04375		-1.338	0.03921		0.5802	0.3706		842555	844039	+	WP_009880250.1		M5005_Spy_1008			hypothetical protein	NE
SP5448_RS04380		0.04101	0.937		-0.4837	0.3517		844040	847480	+	WP_011285566.1		M5005_Spy_1007			phage protein	NE
SP5448_RS04385		-0.6506	0.193		0.1962	0.695		847485	849347	+	WP_015055954.1		M5005_Spy_1006			phage structural protein	NE
SP5448_RS04390		-0.04027	0.9645		-0.6988	0.4445		849358	849705	+	WP_011285564.1		M5005_Spy_1005			phage protein	NE
SP5448_RS04400		0.04213	0.9604		-0.4639	0.5869		849855	850178	+	WP_015055952.1		M5005_Spy_1003			phage protein	NE
SP5448_RS04405		-0.5954	0.5302		-0.3145	0.7402		850178	850510	+	WP_011285562.1		M5005_Spy_1002			N-acetylmuramoyl-L-alanine amidase	NE
SP5448_RS04410		-0.2687	0.7379		-0.2921	0.7162		850512	851276	+	WP_011285561.1		M5005_Spy_1001			phage-associated cell wall hydrolase	NE
SP5448_RS04415		0.5222	0.478		-0.1526	0.8359		851288	851890	+	WP_011054796.1		M5005_Spy_1000			phage protein	NE
SP5448_RS04420		-0.5319	0.4865		0.6338	0.4024		851901	852674	+	WP_011054795.1		M5005_Spy_0999			phage protein	NE
SP5448_RS04425		-0.2613	0.7742		1.287	0.1535		852684	852905	+	WP_009880241.1		M5005_Spy_0998			phage protein	NE
SP5448_RS04430		0.3194	0.6708		-0.1053	0.8887		852905	853564	+	WP_009880240.1		M5005_Spy_0997			phage protein	NE
SP5448_RS04435		0.2078	0.6722		-0.3276	0.5061		853686	854441	-	WP_011285560.1		M5005_Spy_0996	speA2		enterotoxin	NE
SP5448_RS04440		-0.3752	0.6839		0.609	0.5072		854661	854849	+	WP_011285559.1		M5005_Spy_0995			phage protein; p7int phage integration site 5' to this gene	NE
SP5448_RS04445		-1.202	0.1795		-0.008842	0.9922		855440	856054	+	WP_011285558.1		M5005_Spy_0994			putative membrane-associated alkaline phosphatase	C
SP5448_RS04450		-1.48	0.02793		-2.769	4.815e-05		856181	856966	-	WP_010922378.1		M5005_Spy_0993			ABC transporter permease protein	NE
SP5448_RS04455		-1.079	0.1025		-3.133	6.746e-06		856976	857674	-	WP_002984437.1		M5005_Spy_0992			ABC transporter ATP-binding protein	NE
SP5448_RS04460		-1.384	0.1514		-1.328	0.1667		857674	858045	-	WP_010922377.1		M5005_Spy_0991			transcriptional regulator, GntR family	NC
SP5448_RS04465		0.3761	0.6904		-0.06341	0.9461		858230	861340	+	WP_010922376.1		M5005_Spy_0990	dnaE		DNA polymerase III alpha subunit	E
SP5448_RS04470		-0.2157	0.7798		-0.296	0.6996		861420	862433	+	WP_010922375.1		M5005_Spy_0989	pfk		non-allosteric 6-phosphofructokinase	E
SP5448_RS04475		-0.06817	0.9449		-0.6123	0.5328		862496	863998	+	WP_002984447.1		M5005_Spy_0988	pyk		pyruvate kinase	E
SP5448_RS04480		-1.121	0.05363		-1.07	0.0661		864216	864773	+	WP_002984449.1		M5005_Spy_0987	sipC		signal peptidase I	NE
SP5448_RS04485		1.291	0.08454		0.6418	0.396		864949	866763	+	WP_011285557.1		M5005_Spy_0986	glmS		glucosamine--fructose-6-phosphate aminotransferase (isomerizing)	E
SP5448_RS04490		-0.809	0.4141		-0.8775	0.3761		866959	867294	+	WP_002989626.1		M5005_Spy_0985			phnA protein	NE
SP5448_RS04495		0.3091	0.6669		0.2363	0.7426		867400	868041	+	WP_002992417.1		M5005_Spy_0984			histidine transport system permease protein	NE
SP5448_RS04500		-0.3261	0.7388		-0.1183	0.9042		868051	868680	+	WP_002984457.1		M5005_Spy_0983			histidine transport ATP-binding protein	NC
SP5448_RS04505		-0.1067	0.8302		0.981	0.04881		868696	869532	+	WP_010922372.1		M5005_Spy_0982			histidine-binding protein	NE
SP5448_RS04510		-0.1326	0.8006		-0.4756	0.3666		869902	870675	+	WP_011285556.1		M5005_Spy_0981	cfa		cAMP factor	NE
SP5448_RS04515		0.02845	0.9684		0.5788	0.4203		871044	872279	-	WP_010922370.1		M5005_Spy_0980			cobalt-zinc-cadmium resistance protein	NE
SP5448_RS04520		-1.263	0.186		-0.541	0.5711		872399	873721	-	WP_011285555.1		M5005_Spy_0979			hypothetical protein	C
SP5448_RS04525		-0.4841	0.5152		-0.1552	0.8366		874250	876568	+	WP_002989648.1		M5005_Spy_0977	pcrA		DNA helicase II	C
SP5448_RS04530		0.04211	0.9662		0.5158	0.6037		876932	877180	+	WP_015055951.1		M5005_Spy_0976			integral membrane protein	NE
SP5448_RS04535		-0.3761	0.6602		-0.516	0.5495		877241	877828	+	WP_011285553.1		M5005_Spy_0975			hypothetical protein	NE
SP5448_RS04540		-1.111	0.1794		-0.9209	0.277		877839	878027	+	WP_002984473.1		M5005_Spy_0974			small integral membrane protein	NC
SP5448_RS04545		0.3244	0.6521		0.7108	0.3263		878040	878579	+	WP_002984475.1		M5005_Spy_0973			general stress protein, Gls24 family	NE
SP5448_RS04550		-0.03532	0.9696		-0.1046	0.9104		878620	878820	+	WP_002984476.1		M5005_Spy_0972			hypothetical protein	NE
SP5448_RS04555		0.5233	0.5268		0.3789	0.6476		878831	879319	+	WP_002994467.1		M5005_Spy_0971			general stress protein, Gls24 family	NE
SP5448_RS04560		1.307	0.02479		2.615	7.137e-06		879482	880123	+	WP_010922367.1		M5005_Spy_0970			NAD-dependent K+ or Na+ uptake system component	NE
SP5448_RS04565		-1.006	0.1866		-0.3471	0.6489		880266	880808	-	WP_002984482.1		M5005_Spy_0968			transcriptional regulator, TetR family	NE
SP5448_RS04570		-0.6545	0.4593		-0.2457	0.7808		880926	881627	+	WP_010922366.1		M5005_Spy_0967			ABC transporter ATP-binding protein	NE
SP5448_RS04575		0.2615	0.5989		-0.0541	0.9134		881642	884278	+	WP_015055950.1		M5005_Spy_0965			ABC transporter permease protein	NE
SP5448_RS04580		0.975	0.2167		0.4194	0.5957		884370	884966	+	WP_010922364.1		M5005_Spy_0964			type I restriction-modification system specificity subunit	NE
SP5448_RS04585		-0.2597	0.6192		-0.02871	0.9563		884977	885933	+	WP_002989673.1		M5005_Spy_0963			integral membrane protein	NE
SP5448_RS04590		-0.0205	0.9603		0.01393	0.9731		886030	887370	+	WP_010922363.1		M5005_Spy_0962			hypothetical protein	NE
SP5448_RS04595		0.869	0.09133		1.088	0.03489		887486	888370	+	WP_002989678.1		M5005_Spy_0961	truB		tRNA pseudouridine synthase B	NE
SP5448_RS04600		-0.05014	0.9555		0.2708	0.7622		888399	889331	+	WP_002989679.1		M5005_Spy_0960	mreA		riboflavin kinase/FMN adenylyltransferase	E
SP5448_RS04605		-1.558	0.09271		1.511	0.09782		889374	889778	+	WP_010922362.1		M5005_Spy_0959	spxA1		suppressor of clpP & X SpxA homolog, allele 1	NE
SP5448_RS04610		-0.2678	0.6979		-0.3461	0.6181		889780	890058	+	WP_002984497.1		M5005_Spy_0958			hypothetical cytosolic protein	NE
SP5448_RS04615		-1.156	0.1852		-2.542	0.004458		890048	890836	+	WP_010922361.1		M5005_Spy_0957			myo-inositol-1(or 4)-monophosphatase	NE
SP5448_RS04620		0.5901	0.533		0.8867	0.3561		890839	892149	+	WP_010922360.1		M5005_Spy_0956			16S rRNA m(5)C 967 methyltransferase	E
SP5448_RS04625		-1.502	0.04809		-2.469	0.001501		892288	893154	+	WP_002993896.1		M5005_Spy_0955	pstS		phosphate-binding protein	NE
SP5448_RS04630		-0.9078	0.2661		-2.262	0.006373		893165	894100	+	WP_010922359.1		M5005_Spy_0954	pstC		phosphate transport system permease protein	NC
SP5448_RS04635		-1.254	0.08395		-2.681	0.0002714		894090	894977	+	WP_010922358.1		M5005_Spy_0953	pstA		phosphate transport system permease protein	NE
SP5448_RS04640		-1.315	0.07514		-3.09	3.14e-05		894993	895796	+	WP_002984509.1		M5005_Spy_0952	pstB2		phosphate transport ATP-binding protein	NE
SP5448_RS04645		-0.1927	0.7667		-0.4376	0.5015		895809	896567	+	WP_002993892.1		M5005_Spy_0951	pstB		phosphate transport ATP-binding protein	NE
SP5448_RS04650		-2.267	0.01788		-2.519	0.009027		896635	897288	+	WP_002984514.1		M5005_Spy_0950	phoU		phosphate transport system protein	NC
SP5448_RS04655		-0.1237	0.7323		0.8564	0.01793		897493	900030	+	WP_010922356.1		M5005_Spy_0949	pepN		lysyl aminopeptidase/alanine aminopeptidase	NE
SP5448_RS04660		-1.672	0.089		-1.112	0.259		900376	901050	+	WP_010922355.1		M5005_Spy_0948	ciaR		TCS-8, Response regulator ciaR	NE
SP5448_RS04665		-0.8543	0.2907		-1.017	0.2105		901043	902353	+	WP_047343328.1		M5005_Spy_0947	ciaH		TCS-8, Sensor protein ciaH (PDC domain)	NE
SP5448_RS04670		-0.6948	0.4806		0.3212	0.7444		902478	902711	-	WP_002989695.1		M5005_Spy_0946	rpsT		SSU ribosomal protein S20P	NE
SP5448_RS04675		-0.2103	0.8317		-0.09122	0.9264		902780	903700	-	WP_010922353.1		M5005_Spy_0945	coaA		pantothenate kinase	E
SP5448_RS04680		-0.007156	0.9841		0.5529	0.1296		903968	904555	+	WP_011285548.1		M5005_Spy_0944			16S rRNA m(2)G 1207 methyltransferase	NE
SP5448_RS04685		0.2971	0.5283		0.6777	0.1569		905214	905603	+	WP_011285547.1		M5005_Spy_0943	cdd		cytidine deaminase	NE
SP5448_RS04690		0.7749	0.3261		0.942	0.2346		905697	906749	+	WP_002989701.1		M5005_Spy_0942			nucleoside-binding protein	NE
SP5448_RS04695		1.882	0.000281		1.873	0.000309		906888	908420	+	WP_010922350.1		M5005_Spy_0941			nucleoside transport ATP-binding protein	NE
SP5448_RS04700		0.5286	0.5325		0.6242	0.4622		908413	909477	+	WP_002984537.1		M5005_Spy_0940			nucleoside transport system permease protein	NE
SP5448_RS04705		1.662	0.03181		2.213	0.004272		909479	910435	+	WP_010922349.1		M5005_Spy_0939			nucleoside transport system permease protein	NE
SP5448_RS04710		-0.2151	0.8286		0.4637	0.6405		910648	912366	-	WP_010922348.1		M5005_Spy_0938	pgmA		phosphoglucomutase/phosphomannomutase	E
SP5448_RS04715		-1.198	0.1448		-3.991	2.592e-06		912542	913111	-	WP_002984543.1		M5005_Spy_0937			transporter	NE
SP5448_RS04720		-0.9601	0.3198		-0.4709	0.6245		913169	913714	-	WP_010922347.1		M5005_Spy_0936	dfp		phosphopantothenoylcysteine decarboxylase	E
SP5448_RS04725		-2.178	0.02336		-1.727	0.07464		913707	914399	-	WP_002984545.1		M5005_Spy_0935	dpfB		phosphopantothenate--cysteine ligase	C
SP5448_RS04730		-0.736	0.07713		0.01295	0.9752		914595	915431	+	WP_002992892.1		M5005_Spy_0934			lipoate-protein ligase A	NE
SP5448_RS04735		0.4058	0.371		0.6125	0.179		915428	916627	+	WP_002992890.1		M5005_Spy_0933			probable NADH-dependent flavin oxidoreductase	NE
SP5448_RS04740		-0.2806	0.5719		-0.6231	0.2104		916624	917622	+	WP_010922345.1		M5005_Spy_0932			luciferase-like monooxygenase	NE
SP5448_RS04745		-0.389	0.6635		-0.5372	0.5498		917664	917996	+	WP_002984553.1		M5005_Spy_0931			glycine cleavage system H protein	NE
SP5448_RS04750		0.9564	0.133		0.3463	0.5975		917989	918801	+	WP_010922344.1		M5005_Spy_0930			ATPase associated with chromosome architecture/replication	NE
SP5448_RS04755		-0.1612	0.8343		-0.788	0.3082		918794	919675	+	WP_010922343.1		M5005_Spy_0929			SIR2 family protein	NE
SP5448_RS04760		-0.3239	0.5279		0.0966	0.8512		919722	920741	+	WP_010922342.1		M5005_Spy_0928	lplA		lipoate-protein ligase A	NE
SP5448_RS04765		-0.1639	0.8686		0.5294	0.5929		920869	922539	+	WP_002989724.1		M5005_Spy_0927	fhs.1		formate--tetrahydrofolate ligase	E
SP5448_RS04770		-2.256	0.00432		-4.231	6.007e-07		922624	924201	+	WP_047343329.1		M5005_Spy_0926			cardiolipin synthetase	NC
SP5448_RS04775		0.4932	0.5802		0.7964	0.371		924541	924879	+	WP_002989726.1		M5005_Spy_0925	rnhB		anaerobic ribonucleoside-triphosphate reductase	NE
SP5448_RS04780		-0.0006435	0.9986		-0.6454	0.07304		925277	926545	-	WP_010922340.1		M5005_Spy_0924	pdxR		Pyrodoxal 5' phophate (PLP) biosynthesis; GntR-like regulator	NE
SP5448_RS04785		0.02356	0.9738		-0.6497	0.366		926635	927501	+	WP_010922339.1		M5005_Spy_0923	pdxS		Pyrodoxal 5' phophate (PLP) biosynthesis	NE
SP5448_RS04790		0.3997	0.3253		0.03722	0.9276		927479	928036	+	WP_002989733.1		M5005_Spy_0922	pdxT		Pyrodoxal 5' phophate (PLP) biosynthesis	NE
SP5448_RS04795		0.1389	0.811		-0.4538	0.4358		928170	929714	+	WP_011017795.1		M5005_Spy_0921			ABC transporter ATP-binding protein	NE
SP5448_RS04800		-0.2114	0.6702		-0.2701	0.5874		930079	931302	+	WP_010922337.1		M5005_Spy_0920			UDP-N-acetylmuramoylpentapeptide-lysine N(6)-alanyltransferase	NE
SP5448_RS04805		-1.187	0.2237		-0.3701	0.7047		931344	932906	-	WP_009880616.1		M5005_Spy_0919	guaA		GMP synthase (glutamine-hydrolyzing)	C
SP5448_RS04810		-0.03561	0.9421		-0.1965	0.689		933073	934506	+	WP_010922336.1		M5005_Spy_0918			hypothetical protein	NE
SP5448_RS04815		-1.929	0.03219		-0.8016	0.3746		934589	935287	+	WP_002989743.1		M5005_Spy_0917			transcriptional regulator, GntR family	C
SP5448_RS04820		-0.3284	0.7405		1.104	0.2651		935376	935717	+	WP_002984591.1		M5005_Spy_0916	ylxM		signal recognition particle associated protein	C
SP5448_RS04825		-0.7271	0.4284		0.2653	0.7741		935732	937294	+	WP_011285545.1		M5005_Spy_0915	ffh		signal recognition particle, subunit FFH/SRP54	E
SP5448_RS04830		0.06119	0.9068		1.049	0.04477		937411	938109	-	WP_002993300.1		M5005_Spy_0914			phage transcriptional repressor	NE
SP5448_RS04835		-0.792	0.4193		0.07927	0.9357		938578	939648	+	WP_002984598.1		M5005_Spy_0913	xerD		recombinase	C
SP5448_RS04840		0.3377	0.664		-0.1579	0.8398		940348	940830	+	WP_010922334.1		M5005_Spy_0911			hypothetical protein	NE
SP5448_RS04845		-0.1588	0.7945		0.4635	0.4483		940919	941971	+	WP_011017789.1		M5005_Spy_0910	citC		(citrate [pro-3S]-lyase)-ligase	NE
SP5448_RS04850		-0.944	0.06659		-0.3807	0.4601		942081	943475	-	WP_011285541.1		M5005_Spy_0909	oadA1		oxaloacetate decarboxylase alpha chain	NE
SP5448_RS04855		-0.6553	0.4129		0.9486	0.2378		943490	944068	-	WP_010922331.1		M5005_Spy_0908	citX		apo-citrate lyase phosphoribosyl-dephospho-CoA transferase	NE
SP5448_RS04860		-1.435	0.09255		-0.4215	0.6214		944061	945593	-	WP_010922330.1		M5005_Spy_0907	citF		citrate lyase alpha chain/citrate CoA-transferase	NC
SP5448_RS04865		-0.3546	0.7213		-0.5023	0.6134		945596	946483	-	WP_010922329.1		M5005_Spy_0906	citE		citrate lyase beta chain/citryl-CoA lyase subunit	NE
SP5448_RS04870		-1.055	0.1963		0.3903	0.6324		946471	946779	-	WP_010922328.1		M5005_Spy_0905	citD		citrate lyase acyl carrier protein	NE
SP5448_RS04880		0.2158	0.7629		-0.7479	0.2963		946967	948088	-	WP_002991766.1		M5005_Spy_0903	oadB		oxaloacetate decarboxylase beta chain	NE
SP5448_RS04885		-0.6891	0.4158		0.04978	0.9532		948133	948528	-	WP_002991764.1		M5005_Spy_0902			biotin carboxyl carrier protein of oxaloacetate decarboxylase	NE
SP5448_RS04890		-1.158	0.1867		0.2158	0.804		948585	948908	-	WP_011285538.1		M5005_Spy_0901			hypothetical protein	NE
SP5448_RS04895		-0.1938	0.8125		-0.2444	0.7649		949288	950691	+	WP_014635470.1		M5005_Spy_0900			Mg2+/citrate complex secondary transporter	NE
SP5448_RS04900		-0.7403	0.2858		-0.6724	0.334		950849	951544	+	WP_002995032.1		M5005_Spy_0899	citG		transcriptional regulator, GntR family	NE
SP5448_RS04905		-0.4172	0.4978		-0.1305	0.8322		951537	952421	+	WP_010922323.1		M5005_Spy_0898			2-(5''-triphosphoribosyl)-3'-dephosphocoenzyme-A synthase	NE
SP5448_RS04910		0.3152	0.5948		-0.7991	0.1793		952621	953751	-	WP_010922322.1		M5005_Spy_0897			oxaloacetate decarboxylase beta chain	NE
SP5448_RS04915		-0.2301	0.8168		-0.1946	0.8447		953761	954111	-	WP_010922321.1		M5005_Spy_0896			biotin carboxyl carrier protein of oxaloacetate decarboxylase	NE
SP5448_RS04920		-0.6979	0.448		-0.9661	0.2947		954111	954425	-	WP_009881173.1		M5005_Spy_0895			hypothetical membrane associated protein	NE
SP5448_RS04925		-0.4801	0.264		-0.0883	0.839		954468	955850	-	WP_015055948.1		M5005_Spy_0894	oadA2		oxaloacetate decarboxylase alpha chain	NE
SP5448_RS04930		-0.3844	0.6471		0.3196	0.7029		956027	957373	-	WP_010922319.1		M5005_Spy_0893	gid		glucose inhibited division protein A	NC
SP5448_RS04935		-0.2722	0.6336		1.166	0.0411		957524	958240	-	WP_009880716.1		M5005_Spy_0892	satE		hypothetical protein	NE
SP5448_RS04940		-0.5753	0.5547		-0.09059	0.9258		958233	958898	-	WP_002989760.1		M5005_Spy_0891	satD		hypothetical protein	E
SP5448_RS04945		-0.4609	0.386		-0.3388	0.5245		959003	959995	-	WP_010922317.1		M5005_Spy_0890	ddh		D-lactate dehydrogenase	NE
SP5448_RS04955		0.03076	0.9656		0.01634	0.9818		960968	961450	+	WP_011285535.1		M5005_Spy_0886			transcriptional regulator, LysR family	NE
SP5448_RS04960		-1.43	0.01628		-0.6715	0.2639		961525	963654	-	WP_010922315.1		M5005_Spy_0885			DNA topoisomerase I	C
SP5448_RS04965		-0.5757	0.4992		-0.281	0.7417		963761	964597	-	WP_010922314.1		M5005_Spy_0884	smf		hypothetical protein	NE
SP5448_RS04970		-1.102	0.03652		-0.8955	0.09272		964662	965453	-	WP_011285534.1		M5005_Spy_0883			ribonuclease HII	NE
SP5448_RS04975		-0.06315	0.9463		-0.2071	0.8253		965443	966291	-	WP_010922312.1		M5005_Spy_0882			GTP-binding protein	E
SP5448_RS04980		-1.272	0.108		-1.514	0.06223		966510	966950	+	WP_002989774.1		M5005_Spy_0881			hypothetical cytosolic protein	NE
SP5448_RS04985		-0.7808	0.4319		-0.8403	0.3971		966947	967597	+	WP_002984629.1		M5005_Spy_0880			conserved membrane protein	C
SP5448_RS04990		0.1524	0.8197		-0.2917	0.6665		967714	968625	+	WP_010922311.1		M5005_Spy_0879			hypothetical protein	NE
SP5448_RS04995		0.07905	0.9333		0.8291	0.3807		968675	969043	-	WP_010922310.1		M5005_Spy_0878			hypothetical protein	NE
SP5448_RS05000		-0.8419	0.3159		0.921	0.2719		969657	970070	-	WP_010922309.1		M5005_Spy_0876			lactoylglutathione lyase	NE
SP5448_RS05005		-0.2693	0.7805		-0.2405	0.8035		970153	970902	-	WP_002984641.1		M5005_Spy_0875	srtA		sortase A; primary sortase	E
SP5448_RS05010		1.079	0.234		0.438	0.6326		970922	973408	-	WP_010922308.1		M5005_Spy_0874	gyrA		DNA gyrase subunit A	E
SP5448_RS05015		-0.7608	0.4011		0.8217	0.3611		973599	974582	+	WP_002984645.1		M5005_Spy_0873	ldh		L-lactate dehydrogenase	NE
SP5448_RS05020		0.04027	0.9534		0.6655	0.3348		974741	976111	-	WP_002989788.1		M5005_Spy_0872	nox		NADH oxidase H2O-forming	NE
SP5448_RS05025		-0.2085	0.7611		-0.1305	0.8493		976352	978079	-	WP_011285531.1		M5005_Spy_0871			multidrug resistance ABC transporter ATP-binding and permease protein	NE
SP5448_RS05030		0.425	0.4748		-0.03072	0.9591		978076	979800	-	WP_010922306.1		M5005_Spy_0870			multidrug resistance ABC transporter ATP-binding and permease protein	NE
SP5448_RS05035		-0.5619	0.3625		-0.6237	0.3136		979810	980409	-	WP_002994981.1		M5005_Spy_0869			antigen	NE
SP5448_RS05040		0.3862	0.5611		1.506	0.02312		980410	981387	-	WP_010922305.1		M5005_Spy_0868			hypothetical protein	NE
SP5448_RS05045		-0.5185	0.4304		-0.7521	0.2534		981394	982650	-	WP_010922304.1		M5005_Spy_0867	glyA		serine hydroxymethyltransferase	NE
SP5448_RS05050		-0.2012	0.8389		-0.5089	0.6073		982640	983092	-	WP_002984660.1		M5005_Spy_0866			phosphinothricin N-acetyltransferase	NE
SP5448_RS05055		-0.4345	0.6308		0.2689	0.7658		983110	983700	-	WP_002984663.1		M5005_Spy_0865			SUA5 protein	NC
SP5448_RS05060		-0.2123	0.7293		0.9373	0.1267		983684	984523	-	WP_010922303.1		M5005_Spy_0864	hemK		peptide release factor-glutamine N5-methyltransferase	NE
SP5448_RS05065		-0.2412	0.8027		0.3953	0.6816		984523	985602	-	WP_002994969.1		M5005_Spy_0863	prfA		bacterial peptide chain release factor 1	E
SP5448_RS05070		-1.574	0.08344		-0.5722	0.5288		985637	986206	-	WP_002994966.1		M5005_Spy_0862	tdk2		thymidine kinase	NE
SP5448_RS05075		0.3401	0.73		0.01641	0.9867		986344	986529	+	WP_002984671.1		M5005_Spy_0861			4-oxalocrotonate tautomerase	NE
SP5448_RS05080		0.1986	0.5994		-0.298	0.4464		986582	987520	+	WP_010922301.1		M5005_Spy_0860	apbE		thiamine biosynthesis lipoprotein	NE
SP5448_RS05085		-1.428	0.09723		-0.3091	0.7195		987584	988867	-	WP_002984674.1		M5005_Spy_0859			xanthine permease	NE
SP5448_RS05090		-0.5656	0.2314		0.09775	0.837		988867	989448	-	WP_002984677.1		M5005_Spy_0858	xpt		xanthine phosphoribosyltransferase	NE
SP5448_RS05095		-0.08377	0.9066		0.4087	0.5674		989753	990736	-	WP_010922299.1		M5005_Spy_0857	guaC		GMP reductase	NE
SP5448_RS05100		0.1702	0.7633		1.169	0.0387		991014	992540	-	WP_002989810.1		M5005_Spy_0856			glycine betaine transport system permease protein	NE
SP5448_RS05105		0.681	0.3239		0.1296	0.8523		992533	993261	-	WP_010922297.1		M5005_Spy_0855	proV		glycine betaine transport ATP-binding protein	NE
SP5448_RS05110		-0.08028	0.9325		-0.007307	0.9939		993681	994370	+	WP_011285529.1		M5005_Spy_0854			Na+ driven multidrug efflux pump (PAS domain)	NE
SP5448_RS05120		-0.4578	0.566		-0.2408	0.763		995463	996458	-	WP_010922296.1		M5005_Spy_0851			phosphate acetyltransferase	NE
SP5448_RS05125		-0.3103	0.5884		0.01318	0.9816		996462	997367	-	WP_011285524.1		M5005_Spy_0849			ribosomal large subunit pseudouridine synthase D	NE
SP5448_RS05130		-0.1702	0.8241		-0.1426	0.8519		997364	998200	-	WP_002993124.1		M5005_Spy_0848			ATP-NAD kinase	E
SP5448_RS05135		-0.517	0.557		0.5045	0.5665		998175	998846	-	WP_002984696.1		M5005_Spy_0847			GTP pyrophosphokinase	NE
SP5448_RS05140		0.05468	0.9183		-0.4841	0.3656		998934	999512	+	WP_002984698.1		M5005_Spy_0846			putative adenylate cyclase family	NE
SP5448_RS05145		-0.9319	0.2358		-1.854	0.01927		999652	1000632	+	WP_010922293.1		M5005_Spy_0845			ribose-phosphate pyrophosphokinase	NE
SP5448_RS05150		0.0009791	0.999		0.1143	0.8846		1000629	1001756	+	WP_002989829.1		M5005_Spy_0844	nifS2		cysteine desulfhydrase	E
SP5448_RS05155		-0.531	0.5785		-0.06589	0.9451		1001746	1002093	+	WP_002989831.1		M5005_Spy_0843			hypothetical cytosolic protein	NE
SP5448_RS05160		-1.528	0.1237		-1.236	0.2123		1002345	1002989	+	WP_002984705.1		M5005_Spy_0842			redox-sensitive transcriptional regulator Rex	NE
SP5448_RS05165		-0.8195	0.2888		-1.195	0.1234		1002999	1003694	+	WP_002989835.1		M5005_Spy_0841			glutamine amidotransferase, class I	NE
SP5448_RS05170		-1.073	0.1124		-0.6156	0.3648		1003696	1004376	-	WP_002984709.1		M5005_Spy_0840	radC		DNA repair protein	NE
SP5448_RS05175		0.5904	0.3941		0.09889	0.8866		1004425	1005552	-	WP_002994399.1		M5005_Spy_0839			hypothetical membrane spanning protein	NE
SP5448_RS05180		0.08616	0.9032		-0.2412	0.7341		1005732	1006346	-	WP_010922292.1		M5005_Spy_0838			lipase/acylhydrolase family protein	NE
SP5448_RS05185		0.4787	0.5145		1.634	0.02609		1006509	1008041	-	WP_010922291.1		M5005_Spy_0837			chloride channel protein	NE
SP5448_RS05190		0.2791	0.5869		-0.2013	0.6971		1008219	1008950	-	WP_002984720.1		M5005_Spy_0835			class B acid phosphatase	NE
SP5448_RS05195		-0.3817	0.59		-0.356	0.6157		1009186	1010235	+	WP_010922290.1		M5005_Spy_0834			Zn-dependent alcohol dehydrogenases and related dehydrogenases	NE
SP5448_RS05200		-0.1127	0.7098		-0.9222	0.002698		1010318	1011484	-	WP_010922289.1		M5005_Spy_0833			NAD-dependent malic enzyme	NE
SP5448_RS05205		0.1487	0.8619		-1.532	0.07456		1011515	1012846	-	WP_010922288.1		M5005_Spy_0832	malP		malate-sodium symport	NE
SP5448_RS05210		0.5261	0.3296		0.02342	0.9655		1013007	1014548	+	WP_010922287.1		M5005_Spy_0831	dpiB		TCS-7 sensor kinase; citB, dpiB (PDC, PAS domains)	NE
SP5448_RS05215		-1.296	0.01663		0.6982	0.1958		1014529	1015194	+	WP_010922286.1		M5005_Spy_0830	dpiA		TCS-7 response regulator; citA, dpiA	NE
SP5448_RS05220		0.4461	0.304		0.7158	0.09998		1015249	1016322	-	WP_002984738.1		M5005_Spy_0829			spermidine/putrescine-binding protein	NE
SP5448_RS05225		-0.1827	0.8056		-1.493	0.04499		1016315	1017091	-	WP_011285520.1		M5005_Spy_0828	potC		spermidine/putrescine transport system permease protein	NE
SP5448_RS05230		-0.141	0.882		-1.087	0.2543		1017088	1017882	-	WP_002984743.1		M5005_Spy_0827	potB		spermidine/putrescine transport system permease protein	NE
SP5448_RS05235		-0.666	0.4995		-0.7449	0.4509		1017866	1019020	-	WP_010922284.1		M5005_Spy_0826	potA		spermidine/putrescine transport system ATP-binding protein	NE
SP5448_RS05240		0.3342	0.6637		0.06899	0.928		1019066	1019953	-	WP_010922283.1		M5005_Spy_0825	murB		UDP-N-acetylenolpyruvoylglucosamine reductase	E
SP5448_RS05245		-0.7803	0.3288		-1.835	0.02779		1020103	1020603	-	WP_002984757.1		M5005_Spy_0824	folK		2-amino-4-hydroxy-6-hydroxymethyldihydropteridine pyrophosphokinase	NC
SP5448_RS05250		-1.04	0.2955		-1.368	0.1684		1020600	1020959	-	WP_002989868.1		M5005_Spy_0823	folQ		dihydroneopterin aldolase	NE
SP5448_RS05255		0.01502	0.9871		-0.01464	0.9874		1020966	1021766	-	WP_010922282.1		M5005_Spy_0822	folP		dihydropteroate synthase	C
SP5448_RS05260		-0.7064	0.4054		-1.224	0.1536		1021775	1022341	-	WP_002989871.1		M5005_Spy_0821	folE		GTP cyclohydrolase I	NE
SP5448_RS05265		0.6978	0.4812		0.3456	0.7264		1022388	1023665	-	WP_047343330.1		M5005_Spy_0820	folC.1		folylpolyglutamate synthase/dihydrofolate synthase	E
SP5448_RS05270		0.2162	0.731		-0.2044	0.7453		1023997	1024959	+	WP_010922279.1		M5005_Spy_0818			polysaccharide deacetylase	NE
SP5448_RS05275		-0.1628	0.8211		-0.1523	0.8333		1025076	1026323	-	WP_032459862.1		M5005_Spy_0817	dacA1		D-alanyl-D-alanine carboxypeptidase	NE
SP5448_RS05280		-0.4368	0.4835		1.237	0.04713		1026574	1026957	-	WP_011285518.1
SP5448_RS05285		0.07743	0.8551		-0.3981	0.3528		1026988	1027209	-	WP_002984776.1
SP5448_RS05290		0.1233	0.8283		0.1654	0.7715		1027282	1027503	-	WP_011285517.1
SP5448_RS05295		-0.5552	0.5393		-1.134	0.2136		1027525	1027656	-	WP_002984780.1
SP5448_RS05305		1.007	0.2185		1.709	0.03686		1028147	1028365	-	WP_010922277.1		M5005_Spy_0811			transcriptional regulator, Cro/CI family	NE
SP5448_RS05310		0.5953	0.131		0.612	0.1212		1028557	1029279	-	WP_010922276.1		M5005_Spy_0810	srtG		lantibiotic transport permease protein	NE
SP5448_RS05315		-0.06371	0.932		0.01077	0.9885		1029282	1030031	-	WP_010922275.1		M5005_Spy_0809	srtE		lantibiotic transport permease protein	NE
SP5448_RS05320		-0.1527	0.8203		0.3712	0.5811		1030037	1030726	-	WP_010922274.1		M5005_Spy_0808	srtF		lantibiotic transport ATP-binding protein	NE
SP5448_RS05325		0.2232	0.6719		-0.4289	0.4166		1030808	1031425	-	WP_010922273.1		M5005_Spy_0807	srtT		ABC transporter (ATP binding)-lantibiotic associated	NE
SP5448_RS05330		-0.854	0.3235		-1.311	0.1339		1031540	1031680	-	WP_002984803.1		M5005_Spy_0806	srtA		lantibiotic precursor	NC
SP5448_RS05335		-0.3137	0.4544		-0.6569	0.1181		1031828	1033174	-	WP_002984805.1		M5005_Spy_0805	srtK		TCS-6 sensor kinase; Streptin biosynthesis (PDC domain)	NE
SP5448_RS05340		-0.03495	0.9575		-0.1632	0.8037		1033167	1033853	-	WP_002984807.1		M5005_Spy_0804	srtR		TCS-6 response regulator; Streptin biosynthesis	NE
SP5448_RS05345		-0.56	0.2675		-1.14	0.02464		1034004	1034699	-	WP_002984809.1		M5005_Spy_0803	srtI		protein involved in lantibiotic production	NE
SP5448_RS05355		-0.5487	0.5629		-0.8296	0.3798		1035489	1035821	-	WP_020750214.1		M5005_Spy_0800			DNA-cytosine methyltransferase	NE
SP5448_RS05365		0.3201	0.6752		0.3624	0.6338		1036885	1037250	-	WP_002984819.1		M5005_Spy_0796	rplL		LSU ribosomal protein L12P	NE
SP5448_RS05370		-0.08333	0.9137		-0.1244	0.8707		1037315	1037815	-	WP_010922269.1		M5005_Spy_0795	rplJ		LSU ribosomal protein L10P	NE
SP5448_RS05375		-2.637	0.00649		-2.905	0.002933		1038148	1039524	+	WP_010922268.1		M5005_Spy_0794	thdF		tRNA (5-carboxymethylaminomethyl-2-thiouridylate) synthase	C
SP5448_RS05380		0.455	0.3891		0.1466	0.7821		1039592	1041001	-	WP_010922267.1		M5005_Spy_0793			Xaa-His dipeptidase	NE
SP5448_RS05385		0.06355	0.9373		-0.8365	0.3023		1041126	1041728	-	WP_002989923.1		M5005_Spy_0792			NAD(P)H-dependent quinone reductase	NE
SP5448_RS05390		0.7358	0.1286		-0.02229	0.9634		1041913	1043709	-	WP_010922266.1		M5005_Spy_0791	uvrC		excinuclease ABC subunit C	NE
SP5448_RS05395		0.3034	0.522		0.4755	0.3163		1043811	1045208	-	WP_010922265.1		M5005_Spy_0790	gabD		succinate-semialdehyde dehydrogenase	NE
SP5448_RS05400		0.1198	0.831		-0.2973	0.5976		1045303	1045992	-	WP_011285513.1		M5005_Spy_0789			hydrolase, HAD superfamily	NE
SP5448_RS05405		0.5677	0.4998		-0.1679	0.8423		1046008	1046574	-	WP_010922263.1		M5005_Spy_0788			acetyltransferase	NE
SP5448_RS05415		-0.1765	0.6625		-0.9398	0.02171		1047353	1048399	-	WP_015055942.1		M5005_Spy_0786			iron(III)-binding protein	NE
SP5448_RS05420		-0.7638	0.1211		-1.183	0.01713		1048393	1049181	-	WP_010922260.1		M5005_Spy_0785	tcs5R		TCS-5 response regulator yesN; regulates ptsA-D	NE
SP5448_RS05425		-0.5515	0.3147		0.1308	0.8118		1049185	1050834	-	WP_011285511.1		M5005_Spy_0784	tcs5S		TCS-5 sensor kinase yesM; regulates ptsA-D (PDC domain)	NE
SP5448_RS05430		0.06983	0.8788		-0.03512	0.9391		1050970	1051797	-	WP_002989931.1		M5005_Spy_0783	ptsD		PTS system, Mannose/Fructose family IID component	NE
SP5448_RS05435		0.5993	0.3697		0.5224	0.4347		1051794	1052603	-	WP_002984844.1		M5005_Spy_0782	ptsC		PTS system, Mannose/Fructose family IIC component	NE
SP5448_RS05440		-0.6967	0.2845		-0.2856	0.6612		1052620	1053111	-	WP_002984845.1		M5005_Spy_0781	ptsB		PTS system, Mannose/Fructose family IIB component	NE
SP5448_RS05445		-0.9695	0.2027		-1.005	0.1889		1053130	1053555	-	WP_002989935.1		M5005_Spy_0780	ptsA		PTS system, Mannose/Fructose family IIA component	NE
SP5448_RS05450		-1.092	0.106		-0.4827	0.4759		1053762	1054781	-	WP_010922256.1		M5005_Spy_0779			hypothetical membrane spanning protein	NE
SP5448_RS05455		-0.1447	0.8747		-1.036	0.2598		1054896	1055333	-	WP_010922255.1		M5005_Spy_0778	msrB		peptide methionine sulfoxide reductase	NE
SP5448_RS05460		-2.385	0.002147		0.1912	0.8024		1055519	1056400	-	WP_011285510.1		M5005_Spy_0777	scl2		collagen-like surface protein	NE
SP5448_RS05465		-0.1755	0.8133		0.3989	0.5917		1056658	1058490	-	WP_010922253.1		M5005_Spy_0776	lepA		GTP-binding protein	NE
SP5448_RS05470		-0.1377	0.8898		-0.7416	0.4552		1058614	1058760	-	WP_011285509.1		M5005_Spy_0775			nucleoside diphosphate kinase	NC
SP5448_RS05475		-0.7896	0.4253		0.2283	0.8178		1058824	1059003	-	WP_011285508.1		M5005_Spy_0774			nucleoside diphosphate kinase	NE
SP5448_RS05480		-0.03421	0.9606		0.4573	0.5089		1059470	1060132	-	WP_010922252.1		M5005_Spy_0772	csn2		CRISPR1-associated protein Csn2	NE
SP5448_RS05485		0.07131	0.9241		-0.5277	0.482		1060122	1060463	-	WP_002989951.1		M5005_Spy_0771	cas2		CRISPR1-associated protein Cas2	NE
SP5448_RS05490		0.2286	0.6068		-0.5334	0.2317		1060460	1061329	-	WP_002989953.1		M5005_Spy_0770	cas1		CRISPR1-associated protein Cas1	NE
SP5448_RS05495		-0.3381	0.474		-0.2113	0.6547		1061329	1065435	-	WP_011285506.1		M5005_Spy_0769	cas9		CRISPR1-associated protein Cas9	NE
SP5448_RS05500		-0.2561	0.7713		-0.06286	0.9432		1065915	1066547	-	WP_010922250.1		M5005_Spy_0768			hypothetical membrane spanning protein	NE
SP5448_RS05505		1.081	0.02511		1.404	0.003742		1066547	1067311	-	WP_011285505.1		M5005_Spy_0767			4-nitrophenylphosphatase	NE
SP5448_RS05510		-2.174	0.02126		-2.851	0.002783		1067311	1068063	-	WP_011285504.1		M5005_Spy_0766			acyl-acyl carrier protein thioesterase	C
SP5448_RS05515		0.07548	0.9357		0.5433	0.5619		1068073	1069203	-	WP_010922247.1		M5005_Spy_0765	hemN		coproporphyrinogen oxidase	NE
SP5448_RS05520		0.4567	0.4925		-0.3723	0.5773		1069266	1069907	-	WP_010922246.1		M5005_Spy_0764			hypothetical protein	NE
SP5448_RS05525		0.2423	0.8033		0.1729	0.8589		1070041	1071396	-	WP_010922245.1		M5005_Spy_0763	femD, glmM		phosphoglucosamine mutase	E
SP5448_RS05530		-0.1009	0.9109		0.1272	0.888		1071450	1072406	-	WP_002984857.1		M5005_Spy_0762			hypothetical membrane associated protein	NE
SP5448_RS05535		-0.08872	0.9149		0.1246	0.8803		1072403	1073254	-	WP_010922244.1		M5005_Spy_0761	spyDAC		membrane spanning protein; ci-di-AMP synthase SpyDAC	E
SP5448_RS05540		0.8491	0.3873		0.9699	0.3247		1073361	1074704	+	WP_011285501.1		M5005_Spy_0760			UDP-N-acetylmuramoylalanyl-D-glutamate--2,6-diaminopimelate ligase	E
SP5448_RS05545		-0.8825	0.2942		0.5973	0.4747		1074704	1075495	+	WP_010922242.1		M5005_Spy_0759			hypothetical membrane associated protein	E
SP5448_RS05550		0.2433	0.721		0.8139	0.2308		1075604	1076593	-	WP_002992006.1		M5005_Spy_0758	lplB		lipoate-protein ligase A	NE
SP5448_RS05555		0.3353	0.4878		0.2291	0.6358		1076826	1079243	+	WP_010922241.1		M5005_Spy_0757	hylA		hyaluronate lyase precursor	NE
SP5448_RS05560		-0.1099	0.8642		0.4968	0.4404		1079917	1081680	-	WP_010922240.1		M5005_Spy_0755	acoL		dihydrolipoamide dehydrogenase	NE
SP5448_RS05565		-0.476	0.6287		-0.6974	0.4771		1081713	1081952	+	WP_011285500.1		M5005_Spy_0754			hypothetical protein	NE
SP5448_RS05570		-0.3165	0.6549		-0.8693	0.2229		1082007	1083416	-	WP_010922239.1		M5005_Spy_0753	acoC		dihydrolipoamide acetyltransferase component of pyruvate dehydrogenase complex	NE
SP5448_RS05575		0.7428	0.2386		0.104	0.8701		1083601	1084599	-	WP_002989981.1		M5005_Spy_0752	acoB		pyruvate dehydrogenase E1 component beta subunit	NE
SP5448_RS05580		-0.8009	0.2092		-0.03105	0.9612		1084658	1085626	-	WP_010922238.1		M5005_Spy_0751	acoA		pyruvate dehydrogenase E1 component alpha subunit	NE
SP5448_RS05585		-0.2514	0.6903		0.6691	0.289		1085911	1087818	-	WP_010922237.1		M5005_Spy_0750			ABC transporter ATP-binding protein	NE
SP5448_RS05590		-1.908	0.01425		0.3971	0.6082		1087864	1088190	-	WP_002989987.1		M5005_Spy_0749			hypothetical protein	NE
SP5448_RS05595		-0.3631	0.6653		-1.284	0.1356		1088220	1089005	-	WP_002989989.1		M5005_Spy_0748	estA		acetyl esterase	NE
SP5448_RS05600		-0.2033	0.8342		1.363	0.1601		1089138	1090799	-	WP_010922236.1		M5005_Spy_0747			Zn-dependent hydrolase	E
SP5448_RS05605		-0.5436	0.4647		0.8379	0.2596		1091003	1091761	-	WP_011285499.1		M5005_Spy_0746			ABC transporter ATP-binding protein	NE
SP5448_RS05610		0.3395	0.5614		0.3435	0.5571		1091758	1092627	-	WP_002991975.1		M5005_Spy_0745			ABC transporter permease protein	NE
SP5448_RS05615								1092804	1092983	-	WP_011285498.1
SP5448_RS05620		0.3929	0.5122		0.1354	0.8217		1092973	1093971	-	WP_010922233.1		M5005_Spy_0743			ABC transporter substrate-binding protein	NE
SP5448_RS05625		-0.8933	0.2198		-1.612	0.02745		1094325	1095977	+	WP_010922232.1		M5005_Spy_0740	fbp		fibronectin-binding protein	NE
SP5448_RS05630		0.7803	0.01885		0.432	0.1957		1096036	1097283	-	WP_010922231.1		M5005_Spy_0739			tetratricopeptide repeat family protein	NE
SP5448_RS05635		-0.1076	0.8561		-1.25	0.03593		1097273	1098454	-	WP_002990002.1		M5005_Spy_0738			hypothetical membrane spanning protein	NE
SP5448_RS05640		0.2174	0.8027		-0.9003	0.3048		1098512	1098988	-	WP_010922230.1		M5005_Spy_0737			mutator mutT protein/7,8-dihydro-8-oxoguanine-triphosphatase	NE
SP5448_RS05645		0.07154	0.9374		0.0277	0.9756		1099209	1100249	-	WP_011285494.1		M5005_Spy_0736	cpsFQ		dTDP-glucose 4,6-dehydratase	E
SP5448_RS05650		0.2551	0.7378		-0.1287	0.8656		1100493	1101086	-	WP_002990099.1		M5005_Spy_0735	cpsFP		dTDP-4-dehydrorhamnose 3,5-epimerase	NC
SP5448_RS05655		0.05734	0.9403		0.1051	0.8902		1101086	1101955	-	WP_010922195.1		M5005_Spy_0734	cpsFO		glucose-1-phosphate thymidylyltransferase	E
SP5448_RS05660		0.07207	0.8649		0.1871	0.6597		1102013	1103119	-	WP_011285493.1		M5005_Spy_0733			glycine/D-amino acid oxidases family	NE
SP5448_RS05665		-0.5337	0.4789		-1.501	0.0471		1103159	1103947	-	WP_002984887.1		M5005_Spy_0732			NIF3-related protein	NE
SP5448_RS05670		-0.3513	0.7179		0.2951	0.7615		1103937	1104623	-	WP_002990104.1		M5005_Spy_0731			para-aminobenzoate synthase component I/anthranilate synthase component I	E
SP5448_RS05675		0.2075	0.7504		-1.129	0.09231		1104695	1105351	-	WP_010922193.1		M5005_Spy_0730	nth		endonuclease III	NE
SP5448_RS05680		0.6062	0.542		2.1	0.03459		1105348	1106031	-	WP_010922192.1		M5005_Spy_0729	dnaD		DNA replication protein	NC
SP5448_RS05685		-0.0298	0.9648		1.316	0.05124		1106112	1106630	-	WP_002990109.1		M5005_Spy_0728	apt		adenine phosphoribosyltransferase	NE
SP5448_RS05690		0.1899	0.7194		0.392	0.459		1106781	1108991	-	WP_002990110.1		M5005_Spy_0727	recJ		single-stranded-DNA-specific exonuclease	NE
SP5448_RS05695		-0.3397	0.66		0.2731	0.723		1108988	1109752	-	WP_002984893.1		M5005_Spy_0726			short chain dehydrogenase	NE
SP5448_RS05700		0.3552	0.7069		0.576	0.5415		1109752	1110681	-	WP_002984894.1		M5005_Spy_0725	elaC		metal-dependent hydrolase	E
SP5448_RS05705		-0.2485	0.8026		-0.3483	0.726		1110696	1111331	-	WP_002990114.1		M5005_Spy_0724			cystathionine beta-lyase/cystathionine gamma-lyase	NE
SP5448_RS05710		0.04433	0.9361		-0.7501	0.1752		1111324	1112562	-	WP_010922191.1		M5005_Spy_0723	hflX		GTP-binding protein	NE
SP5448_RS05715		1.683	0.0005309		0.7735	0.1153		1112635	1113534	-	WP_047343331.1		M5005_Spy_0722	miaA		tRNA delta(2)-isopentenylpyrophosphate transferase	NE
SP5448_RS05720		-0.05554	0.9175		-0.3419	0.525		1113962	1114870	-	WP_010922189.1		M5005_Spy_0720			putative exfoliative toxin	NE
SP5448_RS05725		0.3379	0.7002		-0.8955	0.3093		1115107	1115526	-	WP_002993519.1		M5005_Spy_0719			glutathione S-transferase	NE
SP5448_RS05730		-0.3703	0.5539		0.4295	0.492		1115837	1116823	-	WP_010922187.1		M5005_Spy_0717			rhodanese-related sulfurtransferases	NE
SP5448_RS05735		-0.3353	0.6263		0.09077	0.8953		1117022	1117324	+	WP_002984904.1		M5005_Spy_0716			hypothetical protein	NE
SP5448_RS05745		0.01391	0.9854		0.2626	0.7299		1117871	1119076	-	WP_002984905.1		M5005_Spy_0715			SSU ribosomal protein S1P	E
SP5448_RS05760		0.5607	0.5699		-0.02008	0.9838		1119467	1119697	-	WP_002984906.1		M5005_Spy_0714			hypothetical cytosolic protein	NC
SP5448_RS05765		0.9819	0.02514		0.2377	0.5883		1119761	1120783	-	WP_010922186.1		M5005_Spy_0713	bcaT		branched-chain amino acid aminotransferase	NE
SP5448_RS05770		0.6207	0.4492		1.057	0.1989		1120906	1123365	-	WP_011054387.1		M5005_Spy_0712	parC		topoisomerase IV subunit A	E
SP5448_RS05775		0.3934	0.6648		0.6868	0.4499		1123456	1125405	-	WP_011285491.1		M5005_Spy_0711	parE		topoisomerase IV subunit B	E
SP5448_RS05780		-0.00329	0.9973		-0.0656	0.9464		1125540	1126181	+	WP_002984911.1		M5005_Spy_0710			hypothetical membrane spanning protein	E
SP5448_RS05785		0.1715	0.8044		-0.5816	0.4015		1126239	1127507	-	WP_011285490.1		M5005_Spy_0709	pyrC		dihydroorotase	NE
SP5448_RS05790		0.1486	0.8487		-0.1229	0.8751		1127639	1128292	-	WP_002984913.1		M5005_Spy_0708	ung		uracil-DNA glycosylase	NE
SP5448_RS05795		-0.7712	0.3207		-0.579	0.4561		1128425	1129075	-	WP_003061805.1		M5005_Spy_0707			cystine transport system permease protein	NE
SP5448_RS05800		0.1607	0.7977		-0.618	0.3331		1129104	1129967	-	WP_011285489.1		M5005_Spy_0706			cystine-binding protein	NE
SP5448_RS05805		0.2087	0.5764		-0.9299	0.01388		1130085	1131539	-	WP_010922181.1		M5005_Spy_0705	amiC		amidase family protein	NE
SP5448_RS05810		0.2063	0.7401		0.9907	0.1177		1131736	1132365	-	WP_010922180.1		M5005_Spy_0704	pyrE		orotate phosphoribosyltransferase	NE
SP5448_RS05815		0.0352	0.9469		-0.4228	0.4256		1132423	1133115	-	WP_011285488.1		M5005_Spy_0703	pyrF		orotidine 5'-phosphate decarboxylase	NE
SP5448_RS05820		-0.6401	0.3403		-1.305	0.0571		1133392	1133928	-	WP_002984923.1		M5005_Spy_0702			hypothetical protein	NE
SP5448_RS05825		0.3973	0.633		0.6182	0.4573		1134150	1135055	+	WP_002984924.1		M5005_Spy_0701	cpsY		transcriptional regulator, LysR family	NE
SP5448_RS05830		1.105	0.09496		0.4897	0.4608		1135134	1135922	-	WP_002994010.1		M5005_Spy_0700	cpsX		attenuator of transcription, LytR family regulator	NE
SP5448_RS05835		-0.4722	0.6331		-0.7607	0.441		1135915	1136628	-	WP_002990147.1		M5005_Spy_0699	deoD2		purine nucleoside phosphorylase	NE
SP5448_RS05840		-0.7347	0.3963		-0.2668	0.7595		1137291	1138100	-	WP_010922178.1		M5005_Spy_0698	punA		purine nucleoside phosphorylase	NC
SP5448_RS05845		0.2473	0.7596		-0.5325	0.5104		1138084	1138524	-	WP_010922177.1		M5005_Spy_0697	arsC		arsenate reductase family protein	NE
SP5448_RS05850		-0.5404	0.556		-1.614	0.08133		1138543	1139754	-	WP_002994004.1		M5005_Spy_0696	deoB		phosphopentomutase	NE
SP5448_RS05855		0.1266	0.8841		-1.092	0.2146		1139831	1140514	-	WP_010922176.1		M5005_Spy_0695	rpiA		ribose 5-phosphate isomerase	C
SP5448_RS05860		-0.2132	0.5864		0.06588	0.8669		1140893	1142992	+	WP_010922175.1		M5005_Spy_0694	clpL		ATP-dependent protease ATP-binding subunit	NE
SP5448_RS05865		2.543	5.199e-06		4.155	9.681e-14		1143050	1143793	-	WP_002984942.1		M5005_Spy_0693	vfr		Vfr-Rgg/RopB peptide inhibitor of SpeB	NE
SP5448_RS05870		0.01653	0.9828		0.1095	0.8859		1143941	1144540	-	WP_002984945.1		M5005_Spy_0692			GTP-binding protein	E
SP5448_RS05875		-2.18	0.02464		-1.598	0.1006		1144550	1145779	-	WP_002984948.1		M5005_Spy_0691	clpX		ATP-dependent clp protease ATP-binding subunit	NE
SP5448_RS05885		0.1579	0.8361		0.07281	0.9236		1146099	1146596	-	WP_011285487.1		M5005_Spy_0689	dyr		dihydrofolate reductase	E
SP5448_RS05890		-0.03505	0.9713		0.3718	0.7036		1146676	1147515	-	WP_010922172.1		M5005_Spy_0688	thyA		thymidylate synthase	NC
SP5448_RS05895		0.8566	0.3885		0.7579	0.4432		1147724	1148899	+	WP_010922171.1		M5005_Spy_0687	mvaS.1		hydroxymethylglutaryl-CoA synthase	E
SP5448_RS05900		-0.7456	0.4106		-0.05682	0.9501		1148886	1150163	+	WP_010922170.1		M5005_Spy_0686			3-hydroxy-3-methylglutaryl-coenzyme A reductase	C
SP5448_RS05905		-0.06157	0.9498		-0.208	0.8317		1150393	1151382	-	WP_010922169.1		M5005_Spy_0685			isopentenyl-diphosphate delta-isomerase	E
SP5448_RS05910		0.03634	0.9628		0.4733	0.5422		1151375	1152382	-	WP_010922168.1		M5005_Spy_0684	mvaK2		phosphomevalonate kinase	NC
SP5448_RS05915		0.0405	0.9577		0.5213	0.494		1152375	1153319	-	WP_010922167.1		M5005_Spy_0683	mvaD		diphosphomevalonate decarboxylase	E
SP5448_RS05920		0.1052	0.8904		0.4265	0.5763		1153301	1154179	-	WP_015055939.1		M5005_Spy_0682	mvaK1		mevalonate kinase	E
SP5448_RS05925		0.004633	0.9931		-0.7024	0.1934		1154473	1155705	-	WP_010922165.1		M5005_Spy_0681	sptS		TCS-4 histidine kinase; saliva persistence	NE
SP5448_RS05930		0.1566	0.7665		0.02508	0.9622		1155714	1156382	-	WP_002984985.1		M5005_Spy_0680	sptR		TCS-4 response regulator; saliva persistence	NE
SP5448_RS05935		-0.516	0.5515		-0.1119	0.8973		1156385	1157035	-	WP_002984988.1		M5005_Spy_0679			GTP pyrophosphokinase	NE
SP5448_RS05940		0.2017	0.6498		0.3352	0.4509		1157255	1159267	+	WP_010922164.1		M5005_Spy_0678	S5nA		5'-nucleotidase;putative virulence factor	NE
SP5448_RS05945		0.1848	0.7726		-0.092	0.8872		1159349	1159759	-	WP_002984994.1		M5005_Spy_0677	fms		peptide deformylase	NE
SP5448_RS05950		0.2002	0.7667		-0.2406	0.7244		1160015	1160233	-	WP_011285486.1		M5005_Spy_0676			hypothetical protein	NE
SP5448_RS05955		-0.183	0.6836		-0.2606	0.5626		1160651	1162528	-	WP_010922163.1		M5005_Spy_0674			ABC transporter ATP-binding protein uup	NE
SP5448_RS05960		-0.3854	0.6363		-0.2998	0.7129		1162525	1163733	-	WP_011285485.1		M5005_Spy_0673	papS		poly(A) polymerase/tRNA nucleotidyltransferase	E
SP5448_RS05965		0.4236	0.4011		1.486	0.003241		1163858	1164706	-	WP_010922161.1		M5005_Spy_0672			degV family protein	NE
SP5448_RS05970		-1.189	0.2299		-0.5779	0.5599		1164706	1165086	-	WP_002985011.1		M5005_Spy_0671			transposase	NE
SP5448_RS05975		-0.4373	0.5721		-0.4599	0.5514		1165314	1165490	-	WP_002990197.1		M5005_Spy_0670			nucleoside diphosphate kinase	NE
SP5448_RS05980		0.498	0.4383		0.7301	0.2562		1165989	1167008	+	WP_010922160.1		M5005_Spy_0668	mac/ideS		IgG-degrading protease	NE
SP5448_RS05985		-1.155	0.2331		-0.3953	0.6833		1167183	1167392	+	WP_011285483.1		M5005_Spy_0667			exotoxin type C precursor	NC
SP5448_RS05990		-0.6815	0.4518		-0.0352	0.9689		1167689	1167907	+	WP_002985029.1		M5005_Spy_0665			transposase	NE
SP5448_RS05995		-0.3215	0.6527		0.02066	0.9771		1167964	1168671	-	WP_002990206.1		M5005_Spy_0664	mur1.2		autolysin	NE
SP5448_RS06000		-0.8035	0.2777		-0.6239	0.4007		1168823	1169422	-	WP_010922159.1		M5005_Spy_0663	mur1.1		autolysin	NE
SP5448_RS06005		0.5518	0.3895		0.9394	0.143		1169515	1171461	-	WP_010922158.1		M5005_Spy_0662	fruA		PTS system, Fructose-specific IIABC	NE
SP5448_RS06010		-0.3014	0.7507		-2.571	0.007742		1171458	1172369	-	WP_010922157.1		M5005_Spy_0661	fruB		1-phosphofructokinase	NE
SP5448_RS06015		1.136	0.05852		2.513	2.859e-05		1172366	1173079	-	WP_002990215.1		M5005_Spy_0660	fruR		fructose repressor	NE
SP5448_RS06020		-0.8882	0.249		-0.481	0.5326		1173335	1174258	-	WP_010922156.1		M5005_Spy_0659	apbA		2-dehydropantoate 2-reductase	NE
SP5448_RS06025		0.4568	0.3361		0.6496	0.1721		1174271	1175329	-	WP_002985048.1		M5005_Spy_0658			regulatory protein	NE
SP5448_RS06030		-0.1787	0.7841		-0.4141	0.5279		1175507	1176499	-	WP_010922155.1		M5005_Spy_0657	hupX		Heme-metabolism; thioredoxin reductase	NE
SP5448_RS06035		0.4064	0.6423		1.081	0.215		1176499	1177230	-	WP_010922154.1		M5005_Spy_0656	trmD		tRNA (guanine-N(1)-)-methyltransferase	E
SP5448_RS06040		0.009575	0.9902		0.4129	0.597		1177220	1177738	-	WP_010922153.1		M5005_Spy_0655	rimM		16S rRNA processing protein	NE
SP5448_RS06045		0.109	0.8784		0.1464	0.8374		1177953	1178474	-	WP_002985059.1		M5005_Spy_0654			transcriptional regulator, TetR family	NE
SP5448_RS06050		-0.3091	0.4872		-0.776	0.08229		1178610	1179485	+	WP_010922152.1		M5005_Spy_0653	czcD		cobalt-zinc-cadmium resistance protein	NE
SP5448_RS06055		0.3035	0.7448		-0.3041	0.7468		1179665	1180066	-	WP_002985067.1		M5005_Spy_0652	hupZ		Heme-oxygenase cytosolic protein	NE
SP5448_RS06060		-0.0348	0.9112		-0.6888	0.02785		1180086	1183112	-	WP_010922151.1		M5005_Spy_0651	hupY		Heme-utilization cell surface protein	NE
SP5448_RS06065		0.7644	0.4318		0.2942	0.763		1184023	1184262	-	WP_002985072.1		M5005_Spy_0649			RNA binding protein	NE
SP5448_RS06070		0.3206	0.7412		0.4729	0.6292		1184272	1184544	-	WP_002985074.1		M5005_Spy_0648	rpsP		SSU ribosomal protein S16P	NE
SP5448_RS06075		-0.3596	0.525		0.2662	0.6379		1184671	1186404	-	WP_010922150.1		M5005_Spy_0647			glycerophosphoryl diester phosphodiesterase	NE
SP5448_RS06080		-0.1696	0.8313		0.0545	0.9455		1186658	1187878	-	WP_010922149.1		M5005_Spy_0646			ABC transporter permease protein	NE
SP5448_RS06085		0.3028	0.4953		-0.4141	0.3614		1187890	1188576	-	WP_002993627.1		M5005_Spy_0645			ABC transporter ATP-binding protein	NE
SP5448_RS06090		0.7078	0.08746		0.3789	0.3616		1188600	1189871	-	WP_010922148.1		M5005_Spy_0644			periplasmic component of efflux system	NE
SP5448_RS06095		0.5604	0.1533		0.6209	0.1138		1190078	1193254	-	WP_010922147.1		M5005_Spy_0643	carB		carbamoyl-phosphate synthase large chain	NE
SP5448_RS06100		-0.118	0.8698		0.6398	0.3742		1193480	1194562	-	WP_002985087.1		M5005_Spy_0642	carA		carbamoyl-phosphate synthase small chain	NE
SP5448_RS06105		-0.2742	0.7339		-0.4363	0.589		1194606	1195541	-	WP_004218947.1		M5005_Spy_0641	pyrB		aspartate carbamoyltransferase	NE
SP5448_RS06110		-0.5675	0.2158		0.08653	0.8504		1195602	1196861	-	WP_002990245.1		M5005_Spy_0640	pyrP		uracil permease	NE
SP5448_RS06115		0.3998	0.687		-0.3683	0.7102		1196877	1197398	-	WP_002985093.1		M5005_Spy_0639	pyrR		pyrR bifunctional protein	NE
SP5448_RS06120		1.255	0.03923		3.589	3.67e-09		1197794	1198684	-	WP_002985094.1		M5005_Spy_0638			ribosomal large subunit pseudouridine synthase D	NE
SP5448_RS06125		-0.1926	0.845		0.2038	0.836		1198674	1199132	-	WP_010922145.1		M5005_Spy_0637	lsp		lipoprotein signal peptidase	NE
SP5448_RS06130		0.2068	0.8352		-0.461	0.6429		1199129	1200043	-	WP_002990246.1		M5005_Spy_0636			transcriptional regulator, LysR family	NE
SP5448_RS06135		0.05265	0.9453		0.4438	0.5621		1200391	1200684	-	WP_002985110.1		M5005_Spy_0635	rpmA		LSU ribosomal protein L27P	NC
SP5448_RS06140		0.1831	0.8108		0.236	0.7564		1200712	1201038	-	WP_002985112.1		M5005_Spy_0634			hypothetical ribosome-associated protein	NC
SP5448_RS06145		0	1		0.3598	0.6349		1201050	1201364	-	WP_002985116.1		M5005_Spy_0633	rplU		LSU ribosomal protein L21P	NC
SP5448_RS06150		-0.3471	0.4771		0.2704	0.58		1201578	1202771	-	WP_015446137.1		M5005_Spy_0632	capA		capsule biosynthesis protein	NE
SP5448_RS06155		0.5069	0.281		0.2592	0.5819		1202908	1204122	-	WP_011285481.1		M5005_Spy_0631	thiI		thiamine biosynthesis protein	NE
SP5448_RS06160		-0.3289	0.5806		1.699	0.004316		1204134	1205276	-	WP_011285480.1		M5005_Spy_0630	nifS1		cysteine desulfhydrase	NE
SP5448_RS06165		-0.7023	0.4094		-0.9711	0.257		1205511	1205951	+	WP_010922142.1		M5005_Spy_0629			hypothetical protein	NE
SP5448_RS06170		-0.2931	0.6915		-0.6005	0.4167		1205981	1207249	+	WP_002990257.1		M5005_Spy_0628	folC.2		folylpolyglutamate synthase/dihydrofolate synthase	NE
SP5448_RS06175		0.8903	0.1581		-0.5173	0.4137		1207337	1208689	-	WP_010922141.1		M5005_Spy_0627	gor		glutathione reductase	NE
SP5448_RS06180		0.2508	0.7673		-0.6804	0.4252		1208910	1209251	-	WP_010922140.1		M5005_Spy_0626			hypothetical cytosolic protein	NE
SP5448_RS06185		-1.044	0.2001		-0.6409	0.4337		1209312	1210478	-	WP_010922139.1		M5005_Spy_0625	aroF		chorismate synthase	NE
SP5448_RS06190		0.1804	0.8315		-0.9176	0.2882		1210572	1211258	-	WP_002985140.1		M5005_Spy_0624	aroD		3-dehydroquinate dehydratase	NE
SP5448_RS06195		0.001377	0.997		0.4212	0.2556		1211255	1212418	-	WP_002985142.1		M5005_Spy_0623			methyltransferase	NE
SP5448_RS06200		0.2852	0.7626		-0.6798	0.477		1212526	1214736	+	WP_010922138.1		M5005_Spy_0622			phosphoglycerol transferase	E
SP5448_RS06205		0.3162	0.7465		1.055	0.2806		1215027	1215386	-	WP_002985149.1		M5005_Spy_0621	rplT		LSU ribosomal protein L20P	NC
SP5448_RS06210		0.0555	0.942		0.228	0.7641		1215445	1215642	-	WP_002985151.1		M5005_Spy_0620	rpl36		LSU ribosomal protein L35P	C
SP5448_RS06215		-0.0888	0.9075		0.09926	0.8963		1215684	1216214	-	WP_002985152.1		M5005_Spy_0619	infC		bacterial protein translation initiation factor 3	C
SP5448_RS06220		-0.473	0.627		0.1314	0.8923		1216376	1217056	-	WP_002990268.1		M5005_Spy_0618	cmk		cytidylate kinase	C
SP5448_RS06225		-0.7604	0.4076		-0.3525	0.7011		1217071	1217547	-	WP_002990270.1		M5005_Spy_0617			hypothetical membrane associated protein	NC
SP5448_RS06230		-1.05	0.2894		-0.5489	0.5798		1217780	1218268	-	WP_002990272.1		M5005_Spy_0615	ebsA		pore forming protein	NE
SP5448_RS06235		-0.4702	0.3087		0.7554	0.1019		1218309	1219532	-	WP_010922137.1		M5005_Spy_0614	pepT		peptidase T	NE
SP5448_RS06240		-0.08664	0.9209		-0.113	0.8979		1219626	1221122	-	WP_002990274.1		M5005_Spy_0613	gacL		Group A Carbohydrate; Membrane protein	E
SP5448_RS06245		-0.9402	0.2907		-1.173	0.1912		1221103	1222389	-	WP_010922136.1		M5005_Spy_0612	amrA/gacK		Group A Carbohydrate; Wzx flippase; Mga regulation	C
SP5448_RS06250		-0.5986	0.3136		-0.1346	0.8214		1222382	1222723	-	WP_002985167.1		M5005_Spy_0611	gacJ		Group A Carbohydrate; Membrane protein	NE
SP5448_RS06255		-0.4641	0.5333		-0.2578	0.7299		1222725	1223420	-	WP_002985169.1		M5005_Spy_0610	gacI		Group A Carbohydrate; glycosyltransferase	NE
SP5448_RS06260		-0.235	0.6914		-0.5866	0.3218		1223599	1226073	-	WP_011285478.1		M5005_Spy_0609	gacH		Group A Carbohydrate; phosphoglycerol transferase	NE
SP5448_RS06265		-0.1932	0.8446		0.6291	0.5244		1226070	1227815	-	WP_010922134.1		M5005_Spy_0608	gacG		Group A Carbohydrate; alpha-L-Rha alpha-1,2-L-rhamnosyltransferase	E
SP5448_RS06270		-0.1044	0.9161		-0.1887	0.8486		1227812	1228819	-	WP_010922133.1		M5005_Spy_0607	gacF		Group A Carbohydrate; glycosyltransferase	E
SP5448_RS06275		-0.5059	0.6086		-0.269	0.7857		1228844	1230049	-	WP_002985176.1		M5005_Spy_0606	gacE		Group A Carbohydrate; polysaccharide export ATP-binding	E
SP5448_RS06280		0.2035	0.7885		0.3735	0.6223		1230049	1230852	-	WP_002985178.1		M5005_Spy_0605	gacD		Group A Carbohydrate; polysaccharide export ABC transporter permease	E
SP5448_RS06285		-0.2129	0.8156		0.4035	0.6569		1230855	1231787	-	WP_010922131.1		M5005_Spy_0604	gacC		Group A Carbohydrate; alpha-L-Rha alpha-1,3-L-rhamnosyltransferase	E
SP5448_RS06290		-0.1091	0.9121		1.273	0.1975		1231777	1232931	-	WP_010922130.1		M5005_Spy_0603	gacB		Group A Carbohydrate; alpha-(1,2)-rhamnosyltransferase	E
SP5448_RS06295		0.2156	0.8187		0.2542	0.7867		1233050	1233904	-	WP_010922129.1		M5005_Spy_0602	gacA		Group A Carbohydrate; dTDP-4-dehydrorhamnose reductase	E
SP5448_RS06300		0.5402	0.5219		-0.2795	0.7431		1234042	1234380	-	WP_002990295.1		M5005_Spy_0601			hypothetical cytosolic protein	NE
SP5448_RS06305		0.3744	0.6275		0.1695	0.825		1234616	1235725	-	WP_002985187.1		M5005_Spy_0600	rpoD		RNA polymerase sigma factor	E
SP5448_RS06310		0.1115	0.9019		0.4856	0.5894		1235734	1237548	-	WP_011285477.1		M5005_Spy_0599	dnaG		DNA primase	E
SP5448_RS06315		-0.6234	0.5049		-0.03565	0.9696		1237679	1238041	+	WP_002990299.1		M5005_Spy_0598	mscL		large-conductance mechanosensitive channel	NE
SP5448_RS06320		0	1		0	1		1238169	1238345	-	WP_000048058.1		M5005_Spy_0597			SSU ribosomal protein S21P	E
SP5448_RS06325		-0.02471	0.9713		0.03582	0.9587		1238486	1239298	-	WP_002990394.1		M5005_Spy_0596			arginine-binding protein	NE
SP5448_RS06330		-1.69	0.002101		-3.904	1.254e-11		1239438	1243070	-	WP_032459868.1		M5005_Spy_0595	rexA		ATP-dependent nuclease subunit A	C
SP5448_RS06335		-1.59	0.06742		-1.852	0.03375		1243067	1246282	-	WP_010922126.1		M5005_Spy_0594	rexB		ATP-dependent nuclease subunit B	NC
SP5448_RS06340		0.3667	0.6778		1.083	0.2208		1246433	1247350	+	WP_011285474.1		M5005_Spy_0593			neutral zinc metallopeptidase family	NE
SP5448_RS06345		0.4747	0.5043		-0.9519	0.2049		1247452	1248120	-	WP_011285473.1		M5005_Spy_0592	hrtB		ABC transporter ATP-binding;Hrt-like Heme efflux system	NE
SP5448_RS06350		-0.1174	0.7688		0.3472	0.3865		1248130	1249206	-	WP_010922123.1		M5005_Spy_0591	hrtA		ABC transporter permease;Hrt-like Heme efflux system	NE
SP5448_RS06355		-1.024	0.2973		-0.0783	0.9365		1249279	1249665	-	WP_002990406.1		M5005_Spy_0590			hypothetical protein	NE
SP5448_RS06360		0.07871	0.9145		0.5205	0.4863		1249658	1250035	-	WP_002993028.1		M5005_Spy_0589			salt-stress induced protein	NE
SP5448_RS06365		0.294	0.7667		0.497	0.6165		1250145	1252550	-	WP_010922122.1		M5005_Spy_0588	pheT		phenylalanyl-tRNA synthetase beta chain	E
SP5448_RS06370		-0.3472	0.6785		-0.0107	0.9898		1252760	1253803	-	WP_003061661.1		M5005_Spy_0587	pheS		phenylalanyl-tRNA synthetase alpha chain	E
SP5448_RS06380		-0.8833	0.3505		-1.041	0.2724		1254661	1254849	-	WP_010922120.1		M5005_Spy_0585	epuA		epuA protein	NE
SP5448_RS06385		-0.1468	0.851		0.05624	0.9428		1254853	1256124	-	WP_002994428.1		M5005_Spy_0584	murA		UDP-N-acetylglucosamine 1-carboxyvinyltransferase	NE
SP5448_RS06390		0.2766	0.7483		-0.9878	0.2622		1256189	1256446	-	WP_002994426.1		M5005_Spy_0583			hypothetical membrane associated protein	NE
SP5448_RS06395		-0.08754	0.9214		0.002888	0.9974		1256712	1257128	-	WP_003050138.1		M5005_Spy_0582	atpC		ATP synthase epsilon chain; F1F0 H+-ATP Synthase	NC
SP5448_RS06400		-0.3792	0.7017		0.6845	0.4891		1257141	1258547	-	WP_010922119.1		M5005_Spy_0581	atpD		ATPase, beta subunit; F1F0 H+-ATP Synthase	E
SP5448_RS06405		0.07365	0.9231		0.372	0.6245		1258709	1259584	-	WP_002985236.1		M5005_Spy_0580	atpG		ATP synthase gamma chain; F1F0 H+-ATP Synthase	E
SP5448_RS06410		-0.02024	0.9791		0.1232	0.8727		1259600	1261108	-	WP_002985238.1		M5005_Spy_0579	atpA		ATP synthase alpha chain; F1F0 H+-ATP Synthase	E
SP5448_RS06415		0.1507	0.8437		0.4825	0.5275		1261124	1261660	-	WP_010922118.1		M5005_Spy_0578	atpH		ATP synthase delta chain; F1F0 H+-ATP Synthase	E
SP5448_RS06420		0.1397	0.8543		0.3193	0.674		1261660	1262154	-	WP_010922117.1		M5005_Spy_0577	atpF		ATP synthase B chain; F1F0 H+-ATP Synthase	E
SP5448_RS06425		0	1		0.5543	0.4656		1262172	1262888	-	WP_003050130.1		M5005_Spy_0576	atpB		ATP synthase A chain; F1F0 H+-ATP Synthase	NC
SP5448_RS06430		-0.05859	0.9385		0.3416	0.6534		1262923	1263120	-	WP_002985249.1		M5005_Spy_0575	atpE		ATP synthase C chain; F1F0 H+-ATP Synthase	NC
SP5448_RS06435		-0.6672	0.4311		-0.4175	0.6293		1263513	1264535	-	WP_010922116.1		M5005_Spy_0574			diacylglycerol kinase family	E
SP5448_RS06440		-0.6651	0.4654		0.8577	0.3439		1264549	1266507	-	WP_010922115.1		M5005_Spy_0573	lig		NAD-dependent DNA ligase	E
SP5448_RS06445		0.182	0.7416		0.1176	0.8314		1266701	1267201	-	WP_002985256.1		M5005_Spy_0572			hypothetical membrane spanning protein	NE
SP5448_RS06450		-0.003623	0.9914		0.2995	0.3707		1267479	1270211	-	WP_010922113.1		M5005_Spy_0571			endonuclease/exonuclease/phosphatase family protein	NE
SP5448_RS06455		-1.833	0.005655		-1.804	0.00747		1270782	1271900	-	WP_010922112.1		M5005_Spy_0570	sagI		streptolysin S export transmembrane protein	NE
SP5448_RS06460		-2.496	0.0009112		-2.384	0.001611		1271897	1273024	-	WP_010922111.1		M5005_Spy_0569	sagH		streptolysin S export transmembrane protein	NE
SP5448_RS06465		-0.9193	0.3363		-1.917	0.04582		1273033	1273956	-	WP_002990429.1		M5005_Spy_0568	sagG		streptolysin S export ATP-binding protein	NE
SP5448_RS06470		-0.986	0.06068		-0.1458	0.7816		1273979	1274662	-	WP_010922110.1		M5005_Spy_0567	sagF		streptolysin S biosynthesis protein	NE
SP5448_RS06475		0.07888	0.9053		0.7732	0.2439		1274659	1275330	-	WP_002985272.1		M5005_Spy_0566	sagE		streptolysin S putative self-immunity protein	NE
SP5448_RS06480		0.3401	0.3895		0.1164	0.7691		1275305	1276663	-	WP_002990434.1		M5005_Spy_0565	sagD		streptolysin S biosynthesis protein	NE
SP5448_RS06485		0.05001	0.9311		-0.1612	0.7813		1276683	1277741	-	WP_010922109.1		M5005_Spy_0564	sagC		streptolysin S biosynthesis protein	NE
SP5448_RS06490		-0.2984	0.4332		-0.2501	0.5143		1277738	1278688	-	WP_010922108.1		M5005_Spy_0563	sagB		streptolysin S biosynthesis protein	NE
SP5448_RS06495		0.1111	0.9066		-0.6067	0.5252		1278910	1279071	-	WP_002985285.1		M5005_Spy_0562	sagA		streptolysin S precursor	NE
SP5448_RS06500		0.2338	0.5457		-0.06592	0.8649		1279936	1286115	-	WP_011285469.1		M5005_Spy_0561	epf		putative extracellular matrix binding protein	NE
SP5448_RS06505		-0.8616	0.1683		-1.471	0.01933		1286587	1287474	+	WP_011285468.1		M5005_Spy_0560			transcriptional regulator	NE
SP5448_RS06510		-0.5971	0.4841		-1.204	0.1603		1287675	1288127	+	WP_015446123.1		M5005_Spy_0559	ralp3		RofA-like Protein 3; Ralp3 transcriptional regulator; PCVR	NE
SP5448_RS06520		-0.3322	0.723		-0.2989	0.7487		1289905	1291212	-	WP_002985288.1		M5005_Spy_0556	eno		enolase	E
SP5448_RS06525		0.1863	0.7889		-0.4981	0.4748		1291439	1291897	+	WP_002990451.1		M5005_Spy_0555			hypothetical cytosolic protein	NE
SP5448_RS06530		-1.016	0.3064		-1.187	0.2322		1292029	1293753	-	WP_010922105.1		M5005_Spy_0554			septation ring formation regulator	E
SP5448_RS06535		-0.273	0.7759		0.9019	0.3445		1294121	1296073	-	WP_010922104.1		M5005_Spy_0553	gyrB		DNA gyrase subunit B	E
SP5448_RS06540		-0.08964	0.9108		0.05229	0.9485		1296074	1296643	-	WP_011285465.1		M5005_Spy_0552			DNA gyrase related protein	NE
SP5448_RS06550		-0.09545	0.9003		-0.2199	0.7724		1297646	1297993	-	WP_002985298.1		M5005_Spy_0551	rplS		LSU ribosomal protein L19P	NC
SP5448_RS06555		-0.5857	0.4401		-0.00313	0.9967		1298108	1299370	-	WP_011285464.1		M5005_Spy_0550			chloride channel protein	NE
SP5448_RS06560		-0.6103	0.4717		-1.131	0.1841		1299363	1299647	-	WP_010922101.1		M5005_Spy_0549			chorismate mutase	NE
SP5448_RS06565		-1.371	0.1663		-1.418	0.1515		1299823	1300272	-	WP_002985303.1		M5005_Spy_0548			flavodoxin	C
SP5448_RS06570		-3.867	6.334e-07		-4.334	4.274e-07		1300666	1301607	+	WP_010922100.1		M5005_Spy_0547			phosphoesterase, DHH family protein	NC
SP5448_RS06575		-0.4093	0.5912		-0.1201	0.8748		1301722	1301982	+	WP_002985307.1		M5005_Spy_0546	rpmE		LSU ribosomal protein L31P	C
SP5448_RS06580		0.974	0.02004		0.6004	0.1539		1302079	1303278	-	WP_011285463.1		M5005_Spy_0545	agaS		galactosamine-6-phosphate deaminase (isomerizing)	NE
SP5448_RS06585		-0.4275	0.3934		0.299	0.5511		1303297	1304019	-	WP_010922098.1		M5005_Spy_0544			transcriptional regulator, GntR family	NE
SP5448_RS06590		-0.3048	0.5138		-0.2809	0.5482		1304167	1305714	-	WP_011285462.1		M5005_Spy_0543	adcA		high-affinity zinc uptake system protein znuA precursor	NE
SP5448_RS06595		0.3282	0.4646		0.3722	0.4083		1305866	1307263	-	WP_011285461.1		M5005_Spy_0542	pepD		dipeptidase	NE
SP5448_RS06600		0.7331	0.1974		-0.3281	0.569		1307396	1308307	-	WP_002985428.1		M5005_Spy_0541			hypothetical cytosolic protein	NE
SP5448_RS06605		0.5526	0.1579		0.683	0.08174		1308304	1309281	-	WP_002985431.1		M5005_Spy_0540			transporter	NE
SP5448_RS06610		-2.107	0.01327		-3.978	6.273e-06		1309278	1310168	-	WP_002985434.1		M5005_Spy_0539			ATP-binding protein	NE
SP5448_RS06615		0.1851	0.852		-0.3279	0.7412		1310582	1311928	-	WP_002985437.1		M5005_Spy_0538	asnS		asparaginyl-tRNA synthetase	E
SP5448_RS06620		0.1355	0.8672		0.09591	0.9058		1311949	1313142	-	WP_002985439.1		M5005_Spy_0537	aspC		aspartate aminotransferase	NE
SP5448_RS06625		0.2974	0.579		0.6976	0.1931		1313477	1315936	-	WP_011285460.1		M5005_Spy_0536	dinG		ATP-dependent helicase	NE
SP5448_RS06630		-0.8731	0.3035		0.2561	0.7628		1316236	1316850	-	WP_011285458.1		M5005_Spy_0534			(R,R)-butanediol dehydrogenase/acetoin dehydrogenase	NE
SP5448_RS06635		-0.2796	0.6103		-0.5076	0.3574		1317081	1317716	+	WP_011285457.1		M5005_Spy_0533			hydroxyacylglutathione hydrolase	NE
SP5448_RS06640		-1.016	0.3064		-0.5763	0.5614		1318026	1318955	-	WP_002990498.1		M5005_Spy_0532	ftsX		cell division protein	C
SP5448_RS06645		0.1459	0.8717		0.5691	0.5284		1318948	1319640	-	WP_002985455.1		M5005_Spy_0531	ftsE		cell division ATP-binding protein	NC
SP5448_RS06650		0.3269	0.688		0.04822	0.9525		1319659	1320672	-	WP_010922048.1		M5005_Spy_0530	prfB		bacterial peptide chain release factor 2	E
SP5448_RS06655		0.3648	0.5351		0.07612	0.8971		1320826	1321950	-	WP_015055933.1		M5005_Spy_0529			iron-sulfur cluster-binding protein	NE
SP5448_RS06660		-0.2552	0.722		0.07591	0.916		1322642	1323292	-	WP_011285456.1		M5005_Spy_0528			beta-phosphoglucomutase/glucose-1-phosphate phosphodismutase	NE
SP5448_RS06665		-0.1997	0.8162		-0.196	0.8198		1323588	1324223	-	WP_010922045.1		M5005_Spy_0527	kgdA		4-hydroxy-2-oxoglutarate aldolase/2-dehydro-3-deoxyphosphogluconate aldolase	NE
SP5448_RS06670		0.1505	0.7157		0.127	0.7593		1324228	1325229	-	WP_010922044.1		M5005_Spy_0526			2-dehydro-3-deoxygluconokinase	NE
SP5448_RS06675		-0.3827	0.6287		-0.3483	0.6659		1325258	1325899	-	WP_010922043.1		M5005_Spy_0525			galactose-6-phosphate isomerase LacB subunit	NE
SP5448_RS06680		0.4884	0.4368		0.2441	0.6981		1325924	1326718	-	WP_010922042.1		M5005_Spy_0524	idnO		gluconate 5-dehydrogenase	NE
SP5448_RS06685		0.2693	0.7483		-0.04498	0.9574		1327054	1327491	+	WP_010922041.1		M5005_Spy_0523			hypothetical protein	NE
SP5448_RS06690		0.2113	0.8162		0.5293	0.5609		1327491	1328690	+	WP_010922040.1		M5005_Spy_0522			unsaturated glucuronyl hydrolase	NE
SP5448_RS06695		0.6651	0.2475		0.1273	0.8263		1328726	1329214	+	WP_010922039.1		M5005_Spy_0521	agaV		PTS system, N-acetylgalactosamine-specific IIB	NE
SP5448_RS06700		0.2219	0.7732		-1.037	0.1844		1329233	1330015	+	WP_010922038.1		M5005_Spy_0520	agaS		PTS system, N-acetylgalactosamine-specific IIC	NE
SP5448_RS06705		0.2289	0.5395		0.2213	0.5561		1330002	1330823	+	WP_011285454.1		M5005_Spy_0519	agaD		PTS system, N-acetylgalactosamine-specific IID	NE
SP5448_RS06710		0.5137	0.3428		-0.2502	0.6446		1330910	1332817	+	WP_010922036.1		M5005_Spy_0518			oligohyaluronate lyase	NE
SP5448_RS06715		1.144	0.07864		1.576	0.01503		1332881	1333876	+	WP_010922035.1		M5005_Spy_0517	regR		transcriptional regulator, LacI family	NE
SP5448_RS06720		0.6547	0.4989		0.6936	0.4781		1333960	1336641	-	WP_010922034.1		M5005_Spy_0516	pacL, caxP		calcium-transporting ATPase; CaxP-homolog (S. pneumo)	E
SP5448_RS06725		-0.773	0.3178		-1.409	0.072		1336872	1337258	-	WP_002985505.1		M5005_Spy_0515			hypothetical cytosolic protein	NE
SP5448_RS06730		-0.4347	0.385		0.4814	0.3362		1337340	1338641	+	WP_002985509.1		M5005_Spy_0514			dGTP triphosphohydrolase	NE
SP5448_RS06735		0.1074	0.9063		0.5685	0.532		1338713	1338946	+	WP_002985511.1		M5005_Spy_0513			hypothetical cytosolic protein	NC
SP5448_RS06740		-0.6192	0.4831		-1.718	0.05545		1339097	1339906	+	WP_002985513.1		M5005_Spy_0512			hydrolase, HAD superfamily	NE
SP5448_RS06745		0.1833	0.8104		-0.04397	0.9539		1339906	1341132	+	WP_010922033.1		M5005_Spy_0511	murM		UDP-N-acetylmuramoylpentapeptide-lysine N(6)-alanyltransferase/UDP-N-acetylmuramoylpentapeptide-lysine N(6)-seryltransferase	E
SP5448_RS06750		-0.2395	0.804		-0.09102	0.9255		1341119	1342354	+	WP_010922032.1		M5005_Spy_0510			factor essential for expression of methicillin resistance	E
SP5448_RS06755		-0.009335	0.9903		0.01192	0.9875		1342453	1343211	-	WP_002990539.1		M5005_Spy_0509	tpi		triosephosphate isomerase	C
SP5448_RS06760		0.122	0.8727		0.4282	0.5727		1343452	1344648	-	WP_010922031.1		M5005_Spy_0508			protein translation elongation factor Tu	E
SP5448_RS06765		0.3343	0.6477		0.588	0.4216		1345002	1346276	-	WP_002990545.1		M5005_Spy_0506	ftsW		cell division protein	E
SP5448_RS06770		-0.4609	0.2507		0.2354	0.5575		1346446	1349208	-	WP_015055932.1		M5005_Spy_0505	ppc		phosphoenolpyruvate carboxylase	NE
SP5448_RS06775		0.2264	0.3958		0.7693	0.003998		1349403	1351202	+	WP_010922029.1		M5005_Spy_0504	pepF		oligoendopeptidase F	NE
SP5448_RS06780		1.184	0.08907		1.32	0.05778		1351195	1351674	+	WP_010922028.1		M5005_Spy_0503			glutathione peroxidase	NE
SP5448_RS06785		-0.8221	0.2123		0.6272	0.3411		1351720	1352106	-	WP_010922027.1		M5005_Spy_0502			hypothetical protein	NE
SP5448_RS06790		0.5457	0.5136		0.02459	0.9766		1352090	1352593	-	WP_010922026.1		M5005_Spy_0501			integral membrane protein	NE
SP5448_RS06795		-2.066	0.01593		-2.698	0.002761		1352918	1353766	+	WP_010922025.1		M5005_Spy_0500			N-acetylmuramoyl-L-alanine amidase	C
SP5448_RS06800		0.06567	0.9432		1.145	0.2126		1354035	1354598	+	WP_011285452.1		M5005_Spy_0499			thiamine transporter	NE
SP5448_RS06805		-0.258	0.7393		1.337	0.08417		1354689	1355168	+	WP_002990557.1		M5005_Spy_0498			transcriptional regulator	NE
SP5448_RS06810		0.02528	0.9467		-0.2609	0.4925		1355509	1356132	+	WP_009880881.1		M5005_Spy_0497			phosphoglycerate mutase	NE
SP5448_RS06815		-0.4145	0.5755		-0.808	0.2787		1356240	1357142	-	WP_011284617.1		M5005_Spy_0496			hydrolase, HAD superfamily	NE
SP5448_RS06820		0.2283	0.7923		1.27	0.1502		1357316	1358809	+	WP_010922023.1		M5005_Spy_0495	lysS		lysyl-tRNA synthetase	E
SP5448_RS06830		0.7649	0.1947		-0.4297	0.4732		1359182	1359394	-	WP_002985548.1		M5005_Spy_0493			hypothetical cytosolic protein	NE
SP5448_RS06835		-1.089	0.07458		-0.5632	0.3581		1359604	1360890	-	WP_011285450.1		M5005_Spy_0491			peptidase family U32	NE
SP5448_RS06840		-1.1	0.204		-0.6291	0.4666		1360981	1361907	-	WP_002990568.1		M5005_Spy_0489			peptidase family U32	NE
SP5448_RS06845		-0.9631	0.3203		-0.5556	0.566		1362106	1362390	+	WP_010922021.1		M5005_Spy_0488			hypothetical protein	NE
SP5448_RS06850		-0.1356	0.8722		-0.7689	0.3704		1362549	1362977	-	WP_002990572.1		M5005_Spy_0487			hypothetical protein	NE
SP5448_RS06855		-0.4512	0.5805		-1.501	0.06857		1362970	1363377	-	WP_002985561.1		M5005_Spy_0486			hypothetical protein	NE
SP5448_RS06860		-0.5379	0.5265		-1.449	0.0882		1363399	1364178	-	WP_002990577.1		M5005_Spy_0485	lgt		prolipoprotein diacylglyceryl transferase	NE
SP5448_RS06865		-0.01695	0.9864		0.5855	0.5555		1364175	1365107	-	WP_002990580.1		M5005_Spy_0484	ptsK		hpr(ser) kinase	E
SP5448_RS06870		-0.1124	0.8926		-0.6192	0.4652		1365472	1365744	-	WP_002985568.1		M5005_Spy_0483			stress-responsive transcriptional regulator	NE
SP5448_RS06875		0.2448	0.7553		0.05017	0.9491		1365808	1366245	-	WP_015055931.1		M5005_Spy_0482			zinc metalloprotease	NE
SP5448_RS06880		-0.3253	0.4385		0.8432	0.04483		1366232	1368364	-	WP_002991935.1		M5005_Spy_0481			hypothetical membrane associated protein	NC
SP5448_RS06885		-0.1752	0.825		0.7914	0.3196		1368598	1368753	+	WP_002985576.1		M5005_Spy_0479			hypothetical membrane spanning protein	NE
SP5448_RS06890		1.206	0.1241		1.336	0.08848		1368901	1369803	+	WP_002990594.1		M5005_Spy_0478	scfA		hyp. 8-TM membrane protein; subcut. fitness gene A	NE
SP5448_RS06895		0.6179	0.2523		0.7051	0.1934		1369803	1370618	+	WP_010922018.1		M5005_Spy_0477	scfB		hyp. 2-TM membrane protein; subcut. fitness gene B	NE
SP5448_RS06900		-0.125	0.7703		-0.04754	0.9116		1370717	1372141	-	WP_010922017.1		M5005_Spy_0476	bglA		6-phospho-beta-glucosidase	NE
SP5448_RS06905		0.6972	0.07509		1.426	0.0002802		1372160	1374022	-	WP_010922016.1		M5005_Spy_0475			PTS system, b-Glucoside-specific IIABC	NE
SP5448_RS06910		0.2149	0.7178		0.2739	0.6459		1374024	1374866	-	WP_011285444.1		M5005_Spy_0474	licT		transcription antiterminator, BglG family	NE
SP5448_RS06915		0.08452	0.8816		-0.5727	0.313		1375194	1376561	+	WP_010922014.1		M5005_Spy_0473			multidrug resistance protein B	NE
SP5448_RS06920		-0.4694	0.632		-0.5253	0.593		1376615	1378165	-	WP_010922013.1		M5005_Spy_0472	ftsY		cell division protein	E
SP5448_RS06930		0.323	0.6843		-0.1611	0.8397		1378993	1379790	-	WP_010922011.1		M5005_Spy_0470			hydrolase, HAD superfamily	NE
SP5448_RS06935		-0.2223	0.7689		1.327	0.07878		1380095	1380370	+	WP_011285442.1		M5005_Spy_0468			transposase	NE
SP5448_RS06940		-0.1282	0.8447		0.5792	0.3763		1380418	1381131	+	WP_011285441.1		M5005_Spy_0467			transposase	NE
SP5448_RS06945		0.5328	0.2974		0.219	0.6715		1381584	1382483	-	WP_011285440.1		M5005_Spy_0466			hypothetical protein	NE
SP5448_RS06950		-1.09	0.272		-1.472	0.1373		1382603	1382803	-	WP_011017514.1		M5005_Spy_0465			hypothetical protein	NE
SP5448_RS06955		0.3021	0.7186		0.5933	0.4795		1382816	1383784	-	WP_042361481.1		M5005_Spy_0464	mccF		microcin C7 self-immunity protein	NE
SP5448_RS06960		0.07036	0.8594		0.2678	0.5008		1383760	1385007	-	WP_011285438.1		M5005_Spy_0463			hypothetical cytosolic protein	NE
SP5448_RS06965		0.4899	0.2658		0.5424	0.2181		1385021	1385845	-	WP_010922009.1		M5005_Spy_0462			hypothetical protein	NE
SP5448_RS06970		0.01789	0.9801		-0.9446	0.193		1385869	1386207	-	WP_011285437.1		M5005_Spy_0461			hypothetical cytosolic protein	NE
SP5448_RS06975		-0.1996	0.7954		0.06189	0.9362		1386624	1386938	-	WP_011285436.1		M5005_Spy_0460			hypothetical protein	NE
SP5448_RS06980		-0.6605	0.4896		-0.1277	0.8938		1387004	1387456	-	WP_010922006.1		M5005_Spy_0459			portal protein	NE
SP5448_RS06985		-0.2915	0.6993		0.3303	0.6623		1387561	1387833	-	WP_010922005.1		M5005_Spy_0458			hypothetical cytosolic protein	NE
SP5448_RS06990		-0.7599	0.2874		-0.9089	0.2139		1387852	1388157	-	WP_011285435.1		M5005_Spy_0457			plasmid stabilization system protein	NE
SP5448_RS06995		1.257	0.205		1.669	0.09209		1388157	1388459	-	WP_002991611.1		M5005_Spy_0456			plasmid stabilization system antitoxin protein	NC
SP5448_RS07000		0.04308	0.9311		0.1738	0.7275		1388505	1389599	+	WP_010922002.1		M5005_Spy_0455			hypothetical protein	NE
SP5448_RS07005		0.1781	0.8054		1.339	0.06408		1389599	1389823	+	WP_010922001.1		M5005_Spy_0454			hypothetical protein	NE
SP5448_RS07015		-0.1413	0.8516		-0.3	0.6917		1391462	1391671	+	WP_002985621.1		M5005_Spy_0451			transcriptional regulator	NE
SP5448_RS07020		0.1328	0.7733		0.962	0.03699		1391774	1392982	-	WP_010921998.1		M5005_Spy_0450	mefE		macrolide-efflux protein	NE
SP5448_RS07025		-0.2273	0.657		0.3754	0.4636		1393067	1394224	-	WP_011285434.1		M5005_Spy_0449	hasB.2		UDP-glucose 6-dehydrogenase; HasB.2, capsule synthesis	NE
SP5448_RS07030		-0.3667	0.3658		-0.1284	0.7519		1394917	1395906	-	WP_010921996.1		M5005_Spy_0447			glycosyltransferase involved in cell wall biogenesis	NE
SP5448_RS07035		-1.522	0.03062		-0.9664	0.1705		1395961	1396923	-	WP_032459861.1		M5005_Spy_0446			hypothetical membrane associated protein	NE
SP5448_RS07040		-0.01265	0.9786		-0.1029	0.8276		1396913	1398112	-	WP_002985626.1		M5005_Spy_0445	metK1		S-adenosylmethionine synthetase	NE
SP5448_RS07045		-1.119	0.2044		-0.7194	0.4153		1398122	1399108	-	WP_010921994.1		M5005_Spy_0444			hypothetical protein	NE
SP5448_RS07050		-0.122	0.879		-0.9287	0.2472		1399101	1399835	-	WP_010921993.1		M5005_Spy_0443			hypothetical protein	NE
SP5448_RS07055		-0.04827	0.9492		-0.6488	0.3937		1399837	1400673	-	WP_002985631.1		M5005_Spy_0442			hypothetical cytosolic protein	NE
SP5448_RS07060		-1.885	0.02339		-1.96	0.01875		1400670	1401596	-	WP_020750165.1		M5005_Spy_0441	aroE.2		shikimate 5-dehydrogenase	NE
SP5448_RS07065		-1.198	0.06663		-1.428	0.02909		1401816	1402667	+	WP_002985634.1		M5005_Spy_0440			transcriptional regulator	NE
SP5448_RS07070		-0.1406	0.7849		-1.601	0.001989		1402920	1406459	-	WP_010921991.1		M5005_Spy_0439	smc		chromosome partition protein	NE
SP5448_RS07075		-1.603	0.1068		-1.159	0.2433		1406460	1407152	-	WP_002990670.1		M5005_Spy_0438	acpA		ribonuclease III; RncS B. subtilis	C
SP5448_RS07080		-0.08544	0.8464		-0.7029	0.1132		1407596	1408405	-	WP_002985641.1		M5005_Spy_0437	vicX		Zn-dependent hydrolase	NE
SP5448_RS07085		-0.03635	0.9533		-0.3597	0.5624		1408409	1409761	-	WP_002995609.1		M5005_Spy_0436	vicK		TCS-3 sensor histidine kinase VicK (PAS domain)	NE
SP5448_RS07090		0.1298	0.8642		0.2974	0.6951		1409754	1410464	-	WP_002985645.1		M5005_Spy_0435	vicR		TCS-3 response regulator VicR	E
SP5448_RS07095		-0.2158	0.5697		-0.1659	0.6633		1410626	1411621	-	WP_010921990.1		M5005_Spy_0434			hypothetical cytosolic protein	NE
SP5448_RS07100		0.06304	0.903		-0.08846	0.8644		1411716	1412963	-	WP_010921989.1		M5005_Spy_0433			long-chain-fatty-acid--CoA ligase	NE
SP5448_RS07105		-0.141	0.7775		0.1029	0.8367		1412920	1414068	-	WP_010921988.1		M5005_Spy_0432			acetyl-CoA acetyltransferase	NE
SP5448_RS07110		-0.8802	0.3378		0.3371	0.7135		1414463	1414612	-	WP_011285429.1		M5005_Spy_0431			dihydroxyacetone kinase	NC
SP5448_RS07115		0.05841	0.9313		-0.09184	0.8923		1414813	1415598	-	WP_011285428.1		M5005_Spy_0430			ABC transporter permease protein	NE
SP5448_RS07120		-0.2004	0.6875		-0.5926	0.2369		1415600	1416418	-	WP_010921986.1		M5005_Spy_0429			daunorubicin resistance transmembrane protein	NE
SP5448_RS07125		0.03291	0.9518		0.4696	0.3885		1416420	1417412	-	WP_011285427.1		M5005_Spy_0428	drrA		daunorubicin resistance ATP-binding protein	NE
SP5448_RS07130		0.3933	0.6924		0.326	0.7429		1417553	1419496	-	WP_010921984.1		M5005_Spy_0427	thrS		threonyl-tRNA synthetase	E
SP5448_RS07135		0.3182	0.7484		-0.1507	0.879		1419918	1421252	-	WP_002994187.1		M5005_Spy_0426			1,2-diacylglycerol 3-glucosyltransferase	E
SP5448_RS07140		0.05162	0.9553		0.283	0.7575		1421254	1422252	-	WP_002985678.1		M5005_Spy_0425			glycosyltransferase	C
SP5448_RS07145		-0.5662	0.5672		-1.083	0.2747		1422383	1423384	-	WP_002985680.1		M5005_Spy_0424	ccpA		catabolite control protein A	NC
SP5448_RS07150		-0.3075	0.6525		-0.6879	0.3148		1423558	1424643	+	WP_002985682.1		M5005_Spy_0423	pepQ		Xaa-Pro dipeptidase	NE
SP5448_RS07155		-0.9271	0.3009		-0.2379	0.7916		1424692	1425357	+	WP_010921982.1		M5005_Spy_0422			NAD(P)H-dependent quinone reductase	NE
SP5448_RS07160		-0.6872	0.4296		0.8746	0.3111		1425368	1425745	+	WP_002985686.1		M5005_Spy_0421	gloA		lactoylglutathione lyase	NE
SP5448_RS07165		-0.2289	0.7224		0.6226	0.3342		1425890	1426816	+	WP_002994177.1		M5005_Spy_0420			glucosyltransferase	NE
SP5448_RS07170		-0.6575	0.4661		0.3074	0.7348		1427027	1427710	+	WP_002990714.1		M5005_Spy_0419			permease	NE
SP5448_RS07175		-0.2348	0.7195		-0.7316	0.2635		1427710	1428636	+	WP_002985692.1		M5005_Spy_0418			permease	NE
SP5448_RS07180		0.01256	0.9867		0.61	0.4238		1428686	1429333	+	WP_002994169.1		M5005_Spy_0417	pcp		pyrrolidone-carboxylate peptidase	NE
SP5448_RS07185		0.09805	0.8303		-0.3719	0.4195		1429449	1430159	-	WP_002994155.1		M5005_Spy_0416			glutaminyl-peptide cyclotransferase	NE
SP5448_RS07190		-0.2892	0.7711		-0.1442	0.8847		1430174	1430641	-	WP_002994152.1		M5005_Spy_0415			ssrA-binding protein	NC
SP5448_RS07195		1.762	5.886e-06		2.318	2.586e-09		1430644	1432974	-	WP_011285426.1		M5005_Spy_0414			exoribonuclease II	NE
SP5448_RS07200		-0.01284	0.9866		0.04961	0.948		1433071	1433307	-	WP_002985700.1		M5005_Spy_0413	secG		protein translocase subunit	E
SP5448_RS07205		0.04169	0.937		0.1142	0.8288		1433496	1434617	-	WP_032459864.1		M5005_Spy_0411			multidrug resistance protein B	NE
SP5448_RS07210		0.4569	0.4228		0.1945	0.7338		1434811	1436313	-	WP_010921977.1		M5005_Spy_0410			ATPase	NE
SP5448_RS07215		0.03962	0.9585		-0.1314	0.8627		1436503	1437096	-	WP_010921976.1		M5005_Spy_0409			dephospho-CoA kinase	E
SP5448_RS07220		0.3238	0.7079		0.4274	0.6211		1437093	1437920	-	WP_010921975.1		M5005_Spy_0408	fpg		formamidopyrimidine-DNA glycosylase	NE
SP5448_RS07225		0.8521	0.1155		0.3854	0.4774		1438092	1438958	-	WP_002990747.1		M5005_Spy_0407	mutR		transcriptional regulator	NE
SP5448_RS07230		0.05807	0.9202		0.2233	0.7021		1439265	1439507	+	WP_011285423.1		M5005_Spy_0406			hypothetical protein	NE
SP5448_RS07235		0.2821	0.7242		-0.381	0.6366		1440029	1440298	+	WP_010921974.1		M5005_Spy_0404			hypothetical protein	NE
SP5448_RS07240		0.0189	0.9842		-0.2986	0.7544		1440646	1441044	-	WP_014635342.1		M5005_Spy_0403			hypothetical protein	NE
SP5448_RS07245		0.344	0.3431		0.08846	0.8079		1441137	1442132	-	WP_010921973.1		M5005_Spy_0402			hypothetical protein	NE
SP5448_RS07250		-0.09406	0.9115		1.378	0.1033		1442625	1442819	-	WP_002990768.1		M5005_Spy_0400	silD		hypothetical protein	NE
SP5448_RS07255		-0.8538	0.3837		-0.9146	0.3511		1443113	1443313	-	WP_010921972.1		M5005_Spy_0399			hypothetical membrane associated protein	NE
SP5448_RS07270		-0.2861	0.7149		-1.362	0.08629		1444737	1444919	-	WP_002987564.1		M5005_Spy_0394			hypothetical protein	NE
SP5448_RS07275		0.6434	0.2956		-0.8844	0.1606		1444934	1445179	-	WP_002994504.1		M5005_Spy_0393			hypothetical protein	NE
SP5448_RS07280		0.09933	0.8949		0.6615	0.3797		1446136	1446612	-	WP_010921970.1		M5005_Spy_0391			phosphohydrolase	NE
SP5448_RS07285		0.4419	0.6165		1.445	0.1036		1446632	1447528	-	WP_010921969.1		M5005_Spy_0390	era		GTP-binding protein homolog	C
SP5448_RS07290		-0.7981	0.294		-0.5283	0.4873		1447648	1448055	-	WP_002985746.1		M5005_Spy_0389	dgk		diacylglycerol kinase	E
SP5448_RS07295		-0.112	0.8922		0.07523	0.9269		1448036	1448533	-	WP_002985748.1		M5005_Spy_0388			hypothetical metal-binding protein	E
SP5448_RS07300		0.4651	0.3886		0.6663	0.2172		1448692	1449267	-	WP_010921968.1		M5005_Spy_0387			uracil DNA glycosylase superfamily protein	NE
SP5448_RS07305		0.4471	0.3569		0.9549	0.04929		1449313	1450365	-	WP_010921967.1		M5005_Spy_0386	phoH		phoH protein	NE
SP5448_RS07310		0.6394	0.1334		0.4869	0.2539		1450524	1452296	-	WP_010921966.1		M5005_Spy_0385			67 kDa Myosin-crossreactive antigen	NE
SP5448_RS07315		0.6639	0.3091		0.1775	0.7875		1452610	1453779	-	WP_010921965.1		M5005_Spy_0384			surface antigen	NE
SP5448_RS07320		0.07629	0.9316		-0.5738	0.5259		1453935	1454150	-	WP_002985757.1		M5005_Spy_0383			D-alanyl-D-alanine carboxypeptidase	NE
SP5448_RS07325		0.113	0.8013		-0.07711	0.8649		1454147	1454656	-	WP_010921964.1		M5005_Spy_0382	msrA.2		peptide methionine sulfoxide reductase	NE
SP5448_RS07330		0.3905	0.6698		-0.6357	0.4882		1454729	1455586	-	WP_010921963.1		M5005_Spy_0381			s1 RNA binding domain	NE
SP5448_RS07335		0.341	0.6555		0.1511	0.8426		1455695	1456252	-	WP_002985763.1		M5005_Spy_0380	rrf		ribosome recycling factor	E
SP5448_RS07340		0.07394	0.9224		0.2421	0.7497		1456281	1457009	-	WP_002985765.1		M5005_Spy_0377			uridylate kinase	E
SP5448_RS07345		-0.1842	0.8092		0.00624	0.9935		1457332	1458021	-	WP_002985768.1		M5005_Spy_0375	rplA		LSU ribosomal protein L1P	E
SP5448_RS07350		0.28	0.7117		0	1		1458127	1458552	-	WP_002990800.1		M5005_Spy_0374	rplK		LSU ribosomal protein L11P	NC
SP5448_RS07355		0.1593	0.8678		-0.9	0.3489		1458796	1459149	+	WP_010921962.1		M5005_Spy_0373			integral membrane protein	NE
SP5448_RS07360		-0.1164	0.9031		-0.6213	0.5198		1459219	1461624	-	WP_011285414.1		M5005_Spy_0372	ftsK		cell division protein	E
SP5448_RS07365		0.8053	0.1958		0.1201	0.8482		1461841	1462647	+	WP_002990808.1		M5005_Spy_0371			peptidyl-prolyl cis-trans isomerase	NE
SP5448_RS07370		-0.63	0.3941		0.6802	0.3576		1462795	1463649	-	WP_002990814.1		M5005_Spy_0370	mtsC		manganese transport system membrane protein	NE
SP5448_RS07375		-0.1679	0.8276		-0.483	0.5326		1463650	1464375	-	WP_002985780.1		M5005_Spy_0369	mtsB		manganese transport system ATP-binding protein	NE
SP5448_RS07380		0.002846	0.997		0.872	0.2579		1464439	1465371	-	WP_004218965.1		M5005_Spy_0368	mtsA		manganese-binding protein	NE
SP5448_RS07385		-0.634	0.4944		-2.981	0.001504		1465517	1466164	+	WP_011285412.1		M5005_Spy_0367	mtsR		iron-dependent repressor; Fe and Mn; regulator of Mga	NC
SP5448_RS07390		0.6486	0.08517		0.4201	0.2669		1466265	1466606	-	WP_010921958.1		M5005_Spy_0366			hypothetical protein	NE
SP5448_RS07395		0.1482	0.8461		-0.08148	0.9147		1466757	1467452	-	WP_010921957.1		M5005_Spy_0365	pfs		5'-methylthioadenosine nucleosidase/S-adenosylhomocysteine nucleosidase	E
SP5448_RS07400		-0.1033	0.9004		-0.1785	0.8304		1467472	1467723	-	WP_010921956.1		M5005_Spy_0364			hypothetical membrane associated protein	NC
SP5448_RS07405		-1.219	0.1516		-1.144	0.1846		1467723	1468277	-	WP_010921955.1		M5005_Spy_0363			phosphohydrolase	NE
SP5448_RS07410		-0.07648	0.9387		-0.8	0.4206		1468308	1469690	-	WP_010921954.1		M5005_Spy_0362	gcaD		glucosamine-1-phosphate acetyltransferase/UDP-N-acetylglucosamine pyrophosphorylase	E
SP5448_RS07415		0.7897	0.03135		0.4034	0.2726		1469863	1471200	-	WP_010921953.1		M5005_Spy_0361			phosphoglycerate transporter protein	NE
SP5448_RS07420		-0.07041	0.9297		0.684	0.3922		1471533	1472492	-	WP_010921952.1		M5005_Spy_0360			NAD-dependent oxidoreductase	NE
SP5448_RS07425		-0.2502	0.7578		-0.6625	0.4169		1472568	1473266	-	WP_010921951.1		M5005_Spy_0359			short chain dehydrogenase	NE
SP5448_RS07430		0.818	0.2962		-0.9895	0.2106		1473259	1473495	-	WP_002990844.1		M5005_Spy_0358			hypothetical protein	NE
SP5448_RS07435		0.1312	0.8632		0.7285	0.3382		1473856	1474470	+	WP_010921950.1		M5005_Spy_0357			hypothetical protein	NE
SP5448_RS07440		-0.4707	0.374		0.1201	0.8204		1474718	1475416	+	WP_010921949.1		M5005_Spy_0356	speJ		exotoxin type J precursor	NE
SP5448_RS07445		0.6804	0.3761		-0.1945	0.8042		1475729	1476049	-	WP_002993880.1		M5005_Spy_0355			hypothetical protein	NE
SP5448_RS07450		-0.3937	0.5308		-0.535	0.3957		1476728	1477360	+	WP_010921948.1		M5005_Spy_0354			hypothetical protein	NE
SP5448_RS07455		0.3194	0.5766		0.0707	0.9023		1477454	1477705	-	WP_010921947.1		M5005_Spy_0353			hypothetical membrane spanning protein	NE
SP5448_RS07460		0.2729	0.7332		-0.1413	0.8605		1477979	1478533	-	WP_010921945.1		M5005_Spy_0352			hypothetical membrane associated protein	NE
SP5448_RS07465		-0.004627	0.9931		-1.029	0.05442		1478974	1479726	+	WP_010921944.1		M5005_Spy_0351	spyA		c3 family ADP-ribosyltransferase	NE
SP5448_RS07470		-0.9079	0.09537		0.422	0.4372		1479929	1482109	-	WP_010921943.1		M5005_Spy_0349	nrdE.1		ribonucleoside-diphosphate reductase alpha chain	NE
SP5448_RS07475		0.6012	0.524		-0.5587	0.5554		1482076	1482564	-	WP_010921942.1		M5005_Spy_0348	nrdI		hypothetical protein	NE
SP5448_RS07480		0.2838	0.5451		0.797	0.08941		1482568	1483581	-	WP_010921941.1		M5005_Spy_0347	nrdF.1		ribonucleoside-diphosphate reductase beta chain	NE
SP5448_RS07485		1.364	0.1392		1.325	0.1549		1484076	1486073	-	WP_011285406.1		M5005_Spy_0345	metS		methionyl-tRNA synthetase	E
SP5448_RS07490		0.07965	0.8568		-0.3397	0.4434		1486316	1487023	-	WP_010921939.1		M5005_Spy_0344			permease	NE
SP5448_RS07495		0.5028	0.5126		-0.3356	0.6663		1487348	1487539	+	WP_027968793.1
SP5448_RS07500		0.3392	0.5363		-0.4715	0.3902		1487794	1492737	-	WP_011285404.1		M5005_Spy_0341	spyCEP		lactocepin; SpyCEP; IL-8 protease?	NE
SP5448_RS07505		-0.5163	0.2545		0.9101	0.04463		1493000	1494181	-	WP_011285403.1		M5005_Spy_0340	lctO		L-lactate oxidase	NE
SP5448_RS07510		-0.4206	0.6628		0.05819	0.9519		1494270	1494437	-	WP_002985827.1
SP5448_RS07515		-0.1104	0.8826		0.451	0.5462		1494415	1495242	+	WP_010921936.1		M5005_Spy_0339	exoA		exodeoxyribonuclease III	NC
SP5448_RS07520		-0.2336	0.6896		-0.1011	0.8637		1495316	1495672	-	WP_011284536.1		M5005_Spy_0338			arsenate reductase family protein	NE
SP5448_RS07525		1	0.09365		0.5089	0.3951		1495970	1496599	+	WP_010921934.1		M5005_Spy_0337	cutC		copper homeostasis protein	NE
SP5448_RS07530		-0.5585	0.4016		0.9218	0.1643		1496646	1497038	-	WP_002985833.1		M5005_Spy_0336			hypothetical membrane associated protein	NE
SP5448_RS07535		-1.574	0.08686		-1.219	0.186		1497065	1497928	-	WP_010921933.1		M5005_Spy_0335			corrin/porphyrin methyltransferase	NE
SP5448_RS07540		-0.1622	0.8661		-0.4222	0.6592		1497933	1498256	-	WP_002985838.1		M5005_Spy_0334			hypothetical protein	NC
SP5448_RS09125		0.002249	0.998		0.5036	0.5771		1498661	1498900	-	WP_010921932.1		M5005_Spy_0332			tpl protein	NE
SP5448_RS07550		-0.08109	0.9161		-0.2484	0.7459		1498919	1499794	-	WP_010921931.1		M5005_Spy_0331	dnaX		DNA polymerase III, delta' subunit	E
SP5448_RS07555		0.2626	0.7819		-0.3066	0.7452		1499812	1500447	-	WP_010921930.1		M5005_Spy_0330	tmk		thymidylate kinase	E
SP5448_RS07560		0.9164	0.125		1.057	0.07638		1500696	1500971	-	WP_002985847.1		M5005_Spy_0329			hypothetical cytosolic protein	NE
SP5448_RS07565		-0.6506	0.5117		0.1304	0.8954		1501463	1502053	-	WP_002985850.1		M5005_Spy_0328	clpP		ATP-dependent Clp protease proteolytic subunit	C
SP5448_RS07570		-0.8766	0.2564		-0.7841	0.3124		1502277	1502906	-	WP_002985854.1		M5005_Spy_0327	upp		uracil phosphoribosyltransferase	NE
SP5448_RS07575		-0.8708	0.3784		-0.821	0.4073		1503074	1504708	-	WP_002985856.1		M5005_Spy_0326			export protein for polysaccharides and teichoic acids	E
SP5448_RS07580		-0.6202	0.5304		-0.2783	0.7782		1504796	1506241	+	WP_010921928.1		M5005_Spy_0325	murE		UDP-N-acetylmuramoyl-L-alanyl-D-glutamate--lysine ligase	E
SP5448_RS07585		0.3275	0.4835		-0.09584	0.8387		1506487	1507269	+	WP_002985861.1		M5005_Spy_0324	fhuA		ferrichrome transport ATP-binding protein	NE
SP5448_RS07590		-0.4476	0.478		0.07929	0.8999		1507295	1508227	+	WP_010921927.1		M5005_Spy_0323	fhuD		ferrichrome-binding protein	NE
SP5448_RS07595		-0.2206	0.6549		0.6748	0.1717		1508238	1509269	+	WP_011106886.1		M5005_Spy_0322	fhuB		ferrichrome transport system permease protein	NE
SP5448_RS07600		-0.1542	0.6753		0.3356	0.3628		1509230	1510267	+	WP_020750157.1		M5005_Spy_0321	fhuG		ferrichrome transport system permease protein	NE
SP5448_RS07605		-0.6299	0.287		-0.9326	0.1157		1510312	1510965	-	WP_010921924.1		M5005_Spy_0320			hypothetical cytosolic protein	NE
SP5448_RS07610		0.4463	0.6295		-0.04102	0.9646		1511041	1511976	-	WP_002990948.1		M5005_Spy_0319	ppaC		manganese-dependent inorganic pyrophosphatase	NC
SP5448_RS07615		-0.7571	0.2544		-0.4549	0.4924		1512107	1512898	-	WP_010921923.1		M5005_Spy_0318	pflC		pyruvate formate-lyase activating enzyme	NE
SP5448_RS07620		0.5945	0.3278		0.8198	0.1775		1512976	1514310	-	WP_002990953.1		M5005_Spy_0317	hlyX		putative hemolysin	NE
SP5448_RS07625		-0.1542	0.7411		-0.992	0.03575		1514443	1514997	-	WP_010921921.1		M5005_Spy_0316			SAM-dependent methyltransferase	NE
SP5448_RS07630		0.6164	0.3389		-0.4375	0.4995		1515036	1515956	-	WP_002990957.1		M5005_Spy_0315			Fe-S oxidoreductase	NE
SP5448_RS07635		-0.2521	0.6533		0.5778	0.3		1516249	1516899	-	WP_015055917.1		M5005_Spy_0314			phosphatidylglycerophosphatase B homolog	NE
SP5448_RS07640		-1.964	0.02695		-1.983	0.02824		1516904	1517467	-	WP_002990963.1		M5005_Spy_0313			riboflavin transporter	C
SP5448_RS07645		0.5275	0.3359		1.025	0.06189		1517778	1518326	-	WP_002990965.1		M5005_Spy_0312			23S rRNA methyltransferase	NE
SP5448_RS07650		-0.9755	0.1696		-1.97	0.006583		1518504	1518767	-	WP_002985889.1		M5005_Spy_0311			hypothetical cytosolic protein	NE
SP5448_RS07655		0.1839	0.7341		0.4216	0.4379		1518764	1519486	-	WP_010921919.1		M5005_Spy_0310			ribosomal large subunit pseudouridine synthase B	NE
SP5448_RS07660		-0.7426	0.4539		-0.8037	0.4174		1519609	1520160	-	WP_002985894.1		M5005_Spy_0309			hypothetical cytosolic protein	NE
SP5448_RS07665		-1.403	0.04005		-1.19	0.08929		1520157	1520858	-	WP_010921918.1		M5005_Spy_0308			hypothetical cytosolic protein	NE
SP5448_RS07670		0.6504	0.3899		-0.01846	0.9807		1520858	1521604	-	WP_010921917.1		M5005_Spy_0307			DNA integration/recombination/invertion protein	NE
SP5448_RS07675		0.1254	0.8129		0.08738	0.8693		1521601	1522062	-	WP_002985900.1		M5005_Spy_0306			CBS domain containing protein	NE
SP5448_RS07680		0.3251	0.6621		0.9832	0.1849		1522059	1522580	-	WP_010921916.1		M5005_Spy_0305			putative phosphoesterase	NE
SP5448_RS07685		0.1991	0.7696		-0.3389	0.6192		1522559	1523545	-	WP_010921915.1		M5005_Spy_0304			xanthosine triphosphate pyrophosphatase	NE
SP5448_RS07690		0.1188	0.8761		0.2971	0.6957		1523542	1524336	-	WP_010921914.1		M5005_Spy_0303	glr		glutamate racemase	E
SP5448_RS07695		-1.359	0.1566		-1.238	0.1939		1524514	1524756	-	WP_002985908.1		M5005_Spy_0302			hypothetical protein	C
SP5448_RS07700		-0.8602	0.2493		-2.667	0.0004249		1524934	1525623	-	WP_010921913.1		M5005_Spy_0301			integral membrane protein	NE
SP5448_RS07705		0.6134	0.4311		-0.2102	0.7888		1525638	1526138	-	WP_002985912.1		M5005_Spy_0300			hydrolase, HAD superfamily	NE
SP5448_RS07710		-0.3666	0.3837		-0.3087	0.4654		1526177	1526914	-	WP_002990984.1		M5005_Spy_0299			23S rRNA methyltransferase	NE
SP5448_RS07715		0	1		0	1		1527212	1527916	+	WP_011285375.1
SP5448_RS07720		0	1		0	1		1527819	1528334	+	WP_011285692.1		M5005_Spy_1536			transposase	NE
SP5448_RS07725								1528339	1528425	+	WP_032459876.1
SP5448_RS07730		-1.053	0.0932		-0.6758	0.2809		1528489	1528767	+	WP_010921912.1		M5005_Spy_0296			acylphosphatase	NE
SP5448_RS07735		0.3156	0.606		-0.9863	0.1266		1528849	1529772	+	WP_010921911.1		M5005_Spy_0295			60 kDa inner membrane protein YIDC	E
SP5448_RS07740		-0.6993	0.409		-1.91	0.02679		1530395	1530877	-	WP_002990993.1		M5005_Spy_0293	greA		transcription elongation factor	NE
SP5448_RS07745		-0.7412	0.3722		-0.4654	0.5776		1530950	1532518	-	WP_002992441.1		M5005_Spy_0292			aminodeoxychorismate lyase family	C
SP5448_RS07750		-1.192	0.1852		-0.6955	0.4404		1532636	1533118	-	WP_010921909.1		M5005_Spy_0291			acetyltransferase, GNAT family	NE
SP5448_RS07755		-0.4496	0.6507		-0.2597	0.7932		1533164	1534492	-	WP_002991005.1		M5005_Spy_0290	murC		UDP-N-acetylmuramate--alanine ligase	E
SP5448_RS07760		-1.104	0.2411		-0.5299	0.5746		1534532	1535134	-	WP_010921908.1		M5005_Spy_0289			hypothetical cytosolic protein	NE
SP5448_RS07765		-1.113	0.009459		-0.3432	0.4242		1535377	1538472	-	WP_032459878.1		M5005_Spy_0288	snf		SWF/SNF family helicase	NE
SP5448_RS07770		-0.175	0.8248		0.1536	0.8451		1538682	1539992	-	WP_002991013.1		M5005_Spy_0287	pgdA		GTP-binding protein	E
SP5448_RS07775		0.4127	0.673		0.9286	0.3399		1540055	1540957	-	WP_002991016.1		M5005_Spy_0286	dnaI		primosomal protein	E
SP5448_RS07780		0.5484	0.5779		0.01501	0.9878		1540958	1542133	-	WP_002991019.1		M5005_Spy_0285	dnaB		replicative DNA helicase	E
SP5448_RS07785		-1.047	0.1519		-1.502	0.0415		1542117	1542611	-	WP_002985941.1		M5005_Spy_0284			putative regulatory protein	NE
SP5448_RS07790		0.3411	0.7262		0.6157	0.5274		1542826	1544328	-	WP_015055916.1		M5005_Spy_0283	covS		TCS-2 histidine kinase CovS, CsrS (PDC domain)	NE
SP5448_RS07795		-0.1562	0.8575		-0.1925	0.8248		1544334	1545020	-	WP_002991052.1		M5005_Spy_0282	covR		TCS-2 response regulator CovR, CsrR	NE
SP5448_RS07800		-0.8897	0.3345		0.4464	0.6289		1545287	1545820	-	WP_011054200.1		M5005_Spy_0281			hypothetical cytosolic protein	NE
SP5448_RS07805		0.414	0.5297		-0.8316	0.2119		1546054	1546950	-	WP_002985953.1		M5005_Spy_0280			heat shock protein	NE
SP5448_RS07810		-0.3895	0.5115		-2.16	0.0006566		1546997	1547554	-	WP_002985956.1		M5005_Spy_0279	lemA		hypothetical protein	NE
SP5448_RS07815		-0.3863	0.6829		0.4947	0.6012		1547704	1548417	+	WP_010921904.1		M5005_Spy_0278	gidB		glucose inhibited division protein B	NE
SP5448_RS07820		-2.604	0.002793		-2.034	0.02002		1548502	1549878	+	WP_032459877.1		M5005_Spy_0277			potassium uptake protein	NE
SP5448_RS07825		-0.4599	0.6213		0.5817	0.5318		1549888	1550562	+	WP_002991064.1		M5005_Spy_0276			potassium uptake protein	C
SP5448_RS07830		-0.2041	0.8079		-0.02323	0.9779		1550617	1551831	-	WP_010921902.1		M5005_Spy_0275			serine/threonine sodium symporter	NE
SP5448_RS07835		-0.3545	0.1638		0.2989	0.2416		1552065	1553435	+	WP_011285394.1		M5005_Spy_0274	braB		branched-chain amino acid transport system carrier protein	NE
SP5448_RS07840		-1.487	0.09829		-0.06772	0.9397		1553489	1554181	-	WP_002991836.1		M5005_Spy_0273			ABC transporter permease protein	NE
SP5448_RS07845		0.5581	0.3496		-0.231	0.6999		1554182	1555246	-	WP_002985970.1		M5005_Spy_0272			ABC transporter ATP-binding protein	NE
SP5448_RS07850		0.07512	0.8907		0.04576	0.9333		1555496	1556341	-	WP_010921899.1		M5005_Spy_0271			ABC transporter substrate-binding protein	NE
SP5448_RS07855		-0.7752	0.4094		-0.6811	0.4693		1556670	1557512	-	WP_009880638.1		M5005_Spy_0270			ABC transporter substrate-binding protein	NE
SP5448_RS07860		-0.1878	0.8145		-0.3187	0.6916		1557715	1558431	-	WP_002985979.1		M5005_Spy_0269			hypothetical cytosolic protein	NE
SP5448_RS07865		-0.8242	0.07171		-0.6275	0.1715		1558913	1560019	-	WP_010921898.1		M5005_Spy_0267			hypothetical cytosolic protein	NE
SP5448_RS07870		0.2214	0.7793		-0.1868	0.8139		1560273	1561016	-	WP_014407307.1		M5005_Spy_0266			methyltransferase	NE
SP5448_RS07875		-0.2974	0.6928		1.225	0.1038		1561064	1561417	-	WP_015055915.1		M5005_Spy_0265			iojap protein family	NE
SP5448_RS07880		-1.465	0.1335		-1.692	0.08375		1561441	1562034	-	WP_002985989.1		M5005_Spy_0264			hydrolase, HAD superfamily	NE
SP5448_RS07885		0.1319	0.8642		0.4001	0.6026		1562031	1562663	-	WP_010921896.1		M5005_Spy_0263	nadD		nicotinate-nucleotide adenylyltransferase	E
SP5448_RS07890		-0.5996	0.5069		-1.469	0.1066		1562732	1563040	-	WP_002991094.1		M5005_Spy_0262			hypothetical RNA binding protein	NE
SP5448_RS07895		0.2296	0.8032		0.3129	0.7332		1563065	1564183	-	WP_002991828.1		M5005_Spy_0261			GTP-binding protein	C
SP5448_RS07900		-0.514	0.5648		-0.9756	0.2768		1564183	1564710	-	WP_002991099.1		M5005_Spy_0260			putative lipase	E
SP5448_RS07905								1564785	1564868	-	WP_003051036.1
SP5448_RS07910		0	1		0	1		1564873	1565388	-	WP_011285376.1		M5005_Spy_0258			transposase	NE
SP5448_RS07915		0	1		0	1		1565291	1565995	-	WP_032462296.1
SP5448_RS07920		0	1		0	1		1566606	1567091	-	WP_002988129.1		M5005_Spy_0256	comX1.		competence-specific sigma factor	NE
SP5448_RS07955		0.1597	0.8447		0.2762	0.735		1572875	1573948	-	WP_010922654.1		M5005_Spy_1620			glycerate kinase	NE
SP5448_RS07960		0.2184	0.446		0.3858	0.1789		1574299	1577277	+	WP_010922655.1		M5005_Spy_1621	hsdR		type I restriction-modification system restriction subunit	NE
SP5448_RS07965		-0.02314	0.9607		0.2494	0.5958		1577290	1578489	+	WP_010922656.1		M5005_Spy_1622	hsdS		type I restriction-modification system specificity subunit	NE
SP5448_RS07970		0.03382	0.9429		0.4078	0.388		1578502	1580082	+	WP_010922657.1		M5005_Spy_1623	hsdM		type I restriction-modification system methylation subunit	NE
SP5448_RS07975		0.07495	0.9025		0.5317	0.3846		1580292	1580492	-	WP_011018219.1		M5005_Spy_1624			hypothetical protein	NE
SP5448_RS07980		-0.2023	0.7363		0.8129	0.1736		1580635	1581240	-	WP_010922658.1		M5005_Spy_1625	salR		TCS-12 response regulator degU; Salivaricin biosyn	NE
SP5448_RS07985		0.2976	0.1483		-0.3126	0.1323		1581221	1582783	-	WP_011285713.1		M5005_Spy_1626	salK		TCS-12 sensor kinase; Salivaricin biosynthesis	NE
SP5448_RS07990		-0.1961	0.5132		0.06472	0.8293		1582823	1584730	-	WP_010922659.1		M5005_Spy_1627	salY		ABC transporter permease protein	NE
SP5448_RS07995		0.03779	0.941		-0.1028	0.8422		1584732	1585469	-	WP_000812013.1		M5005_Spy_1628			ABC transporter ATP-binding protein	NE
SP5448_RS08000		-0.6278	0.3495		0.2056	0.7631		1585466	1585927	-	WP_011285714.1		M5005_Spy_1629	salX		lantibiotic transport ATP-binding protein	NE
SP5448_RS08005		0.4847	0.2496		0.02234	0.9577		1586001	1587626	-	WP_011285715.1		M5005_Spy_1630	salB		serine (threonine) dehydratase	NE
SP5448_RS08010		-0.7762	0.4203		-1.239	0.1999		1587709	1587864	-	WP_002982773.1		M5005_Spy_1631	salA		lantibiotic salivaricin A	NC
SP5448_RS08015		0.8574	0.0759		0.3415	0.48		1588367	1589773	-	WP_010922661.1		M5005_Spy_1632	lacG		6-phospho-beta-galactosidase	NE
SP5448_RS08020		0.1916	0.749		-0.1246	0.8355		1589861	1591558	-	WP_010922662.1		M5005_Spy_1633	lacE		PTS system, Lactose-specific IIBC component	NE
SP5448_RS08025		0.573	0.3304		0.387	0.5149		1591558	1591875	-	WP_002982760.1		M5005_Spy_1634	lacF		PTS system, Lactose-specific IIA component	NE
SP5448_RS08030		0.3943	0.3865		0.1728	0.7049		1591899	1592882	-	WP_002982755.1		M5005_Spy_1635	lacD.2		tagatose-bisphosphate aldolase	NE
SP5448_RS08035		0.1999	0.6483		-0.01859	0.9665		1592886	1593815	-	WP_010922663.1		M5005_Spy_1636	lacC.2		tagatose-6-phosphate kinase	NE
SP5448_RS08040		-0.3779	0.5921		-0.2447	0.729		1593863	1594378	-	WP_002988082.1		M5005_Spy_1637	lacB.2		galactose-6-phosphate isomerase lacB subunit	NE
SP5448_RS08045		-0.6033	0.4794		-0.3851	0.6528		1594413	1594841	-	WP_010922664.1		M5005_Spy_1638	lacA.2		galactose-6-phosphate isomerase lacA subunit	NE
SP5448_RS08050		0.6876	0.3035		-0.2432	0.7165		1595288	1596061	+	WP_002982738.1		M5005_Spy_1639	lacR.2		lactose phosphotransferase system repressor	NE
SP5448_RS08055		0.6046	0.4984		1.049	0.2402		1596722	1597009	+	WP_002988079.1		M5005_Spy_1640			DNA-damage-inducible protein J	NE
SP5448_RS08060		0.3801	0.6722		-0.1318	0.8835		1596999	1597334	+	WP_010922665.1		M5005_Spy_1641			hypothetical cytosolic protein	NE
SP5448_RS08065		0.3574	0.6117		0.9423	0.1797		1597756	1597956	+	WP_011285718.1		M5005_Spy_1644			hypothetical protein	NC
SP5448_RS08070		0.01673	0.9826		0.1688	0.8253		1598559	1598951	-	WP_002982716.1		M5005_Spy_1646	rpsI		SSU ribosomal protein S9P	NC
SP5448_RS08075		0.138	0.8556		0.3003	0.692		1598972	1599418	-	WP_002982710.1		M5005_Spy_1647	rplM		LSU ribosomal protein L13P	NC
SP5448_RS08080		-1.36	0.1699		-0.4321	0.6631		1599636	1599842	-	WP_002982695.1		M5005_Spy_1648			transcriptional regulator, Cro/CI family	NC
SP5448_RS08085		0.4432	0.4172		0.04483	0.9358		1599839	1600345	-	WP_002988070.1		M5005_Spy_1649			hypothetical membrane spanning protein	NE
SP5448_RS08090		-1.407	0.05465		-1.82	0.01345		1600481	1601341	-	WP_002982687.1		M5005_Spy_1650			degV family protein	NE
SP5448_RS08095		0.09903	0.7722		-0.1866	0.5872		1601438	1601956	-	WP_002982682.1		M5005_Spy_1651			hypothetical cytosolic protein	NE
SP5448_RS08100		0.9097	0.1243		1.574	0.007848		1601960	1602706	-	WP_010922667.1		M5005_Spy_1652			23S rRNA methyltransferase	NE
SP5448_RS08105		-0.25	0.6065		0.2078	0.6687		1602753	1603550	-	WP_010922668.1		M5005_Spy_1653			hypothetical membrane associated protein	NE
SP5448_RS08110		-0.2515	0.6783		1.376	0.02204		1603746	1604159	-	WP_002982672.1		M5005_Spy_1654			hypothetical protein	NE
SP5448_RS08115		-0.1948	0.798		-0.1382	0.8553		1604152	1605495	-	WP_010922669.1		M5005_Spy_1655	cysS		cysteinyl-tRNA synthetase	E
SP5448_RS08120		0.7967	0.3342		0.2902	0.7259		1605523	1605753	-	WP_010922670.1		M5005_Spy_1656			hypothetical protein	NE
SP5448_RS08125		-0.9731	0.3262		-0.9608	0.3328		1606232	1606813	-	WP_010922671.1		M5005_Spy_1658	cysE		serine acetyltransferase	NC
SP5448_RS08130		-0.5863	0.5286		-0.3658	0.6964		1606822	1607574	-	WP_010922672.1		M5005_Spy_1659			hypothetical protein	NE
SP5448_RS08135		0.2808	0.6154		1.009	0.0712		1607567	1609699	-	WP_010922673.1		M5005_Spy_1660			polyribonucleotide nucleotidyltransferase	NE
SP5448_RS08140		-0.1043	0.8577		-0.2022	0.7328		1609980	1610708	-	WP_011285719.1		M5005_Spy_1661			transaldolase	NE
SP5448_RS08145		-0.3128	0.559		-0.6891	0.2049		1610864	1612099	-	WP_010922675.1		M5005_Spy_1662			putative transport protein	NE
SP5448_RS08150		0.46	0.6155		0.4126	0.6533		1612126	1612410	-	WP_002982644.1		M5005_Spy_1663			PTS system, Mannitol-specific IIB component	NE
SP5448_RS08155		0.312	0.5501		0.05115	0.922		1612403	1614463	-	WP_010922676.1		M5005_Spy_1664			PTS system, Mannitol-specific IIA component	NE
SP5448_RS08160		0.3161	0.7489		-0.5694	0.5649		1614815	1615084	-	WP_010922677.1		M5005_Spy_1666			SSU ribosomal protein S15P	NC
SP5448_RS08165		0.6567	0.3141		0.6972	0.285		1615523	1615792	+	WP_002982627.1		M5005_Spy_1668			putative transcriptional regulator	NE
SP5448_RS08170		0.171	0.8607		1.708	0.08008		1615893	1616507	+	WP_002982624.1		M5005_Spy_1669	def		peptide deformylase	E
SP5448_RS08175		-0.8147	0.4089		-0.7714	0.4344		1616541	1617083	-	WP_010922679.1		M5005_Spy_1670			oxidoreductase	NE
SP5448_RS08180		0.04168	0.9392		1.467	0.007303		1617214	1617642	-	WP_002982615.1		M5005_Spy_1671			transcriptional regulator, MarR family	NE
SP5448_RS08185		0.5685	0.521		0.6337	0.4792		1617752	1622149	-	WP_011285722.1		M5005_Spy_1672	polC		DNA polymerase III alpha subunit	E
SP5448_RS08190		0.06665	0.9389		0.6259	0.4699		1622404	1624260	-	WP_010922681.1		M5005_Spy_1673	proS		prolyl-tRNA synthetase	E
SP5448_RS08195		-0.2188	0.6891		-0.4414	0.4212		1624458	1625717	-	WP_011285723.1		M5005_Spy_1674			pheromone-processing membrane metalloprotease	NE
SP5448_RS08200		-0.0789	0.936		-0.2061	0.833		1625790	1626584	-	WP_002982606.1		M5005_Spy_1675	cdsA		phosphatidate cytidylyltransferase	E
SP5448_RS08205		-0.0388	0.96		-0.05627	0.9416		1626597	1627346	-	WP_010922683.1		M5005_Spy_1676	uppS		undecaprenyl pyrophosphate synthetase	E
SP5448_RS08210		-1.072	0.2697		-1.543	0.1144		1627565	1627930	-	WP_011285724.1		M5005_Spy_1677	yajC		protein translocase subunit	NE
SP5448_RS08215		-0.596	0.5351		-1.214	0.2107		1628046	1628393	-	WP_011285725.1		M5005_Spy_1678			thioredoxin	NE
SP5448_RS08220		-0.2643	0.5172		0.3555	0.3837		1628535	1632032	-	WP_010922686.1		M5005_Spy_1680	pulA		pullulanase	NE
SP5448_RS08225		0.3813	0.5316		0.537	0.3785		1632230	1633843	-	WP_011285728.1		M5005_Spy_1681	dexB		glucan 1,6-alpha-glucosidase	NE
SP5448_RS08230		0.05056	0.9282		0.3641	0.5165		1633972	1635105	-	WP_010922688.1		M5005_Spy_1682	msmK		multiple sugar transport ATP-binding protein	NE
SP5448_RS08235		-0.3858	0.3869		-0.01139	0.9797		1635403	1636251	-	WP_010922689.1		M5005_Spy_1683	lrp		leucine rich protein	NE
SP5448_RS08240		0.4627	0.3933		0.232	0.6717		1636611	1637933	+	WP_010922690.1		M5005_Spy_1684	ska		streptokinase	NE
SP5448_RS08245		0.6262	0.3966		-0.04317	0.9536		1638031	1638474	-	WP_010922691.1		M5005_Spy_1685			D-tyrosyl-tRNA(Tyr) deacylase	NE
SP5448_RS08250		0.2292	0.8092		-1.908	0.04722		1638489	1640708	-	WP_002988003.1		M5005_Spy_1686	relA		GTP pyrophosphokinase/guanosine-3',5'-bis(diphosphate) 3'-pyrophosphohydrolase	E
SP5448_RS08255		1.025	0.09998		1.254	0.04504		1640960	1642006	-	WP_047343332.1		M5005_Spy_1687	sclA		collagen-like surface protein A; Mga-regulated	NE
SP5448_RS08260		-1.606	0.0933		-2.182	0.02415		1642388	1642870	+	WP_010922694.1		M5005_Spy_1690			nrdl.1	NE
SP5448_RS08265		0.3221	0.6697		0.4407	0.5595		1643264	1644082	-	WP_010922695.1		M5005_Spy_1691			exodeoxyribonuclease III	NE
SP5448_RS08270		-0.3986	0.2514		-0.2042	0.5572		1644165	1646351	-	WP_010922696.1		M5005_Spy_1693				NE
SP5448_RS08275		0.4422	0.47		2.474	5.118e-05		1646709	1647458	-	WP_010922697.1		M5005_Spy_1694			hypothetical cytosolic protein	NE
SP5448_RS08280		0.7543	0.06979		1.02	0.01434		1647458	1648411	-	WP_010922698.1		M5005_Spy_1695			ribosomal protein L11 methyltransferase	NE
SP5448_RS08285		-1.287	0.1156		-0.161	0.8448		1648482	1648952	-	WP_011285734.1		M5005_Spy_1696			hypothetical protein	NE
SP5448_RS08290		-0.227	0.7049		-0.1969	0.7425		1649152	1650909	+	WP_010922700.1		M5005_Spy_1697			para-aminobenzoate synthetase component I/4-amino-4-deoxychorismate lyase	NE
SP5448_RS08295		0.588	0.4934		-0.3908	0.6522		1650942	1651508	+	WP_010922701.1		M5005_Spy_1698	trpG		anthranilate synthase component II/para-aminobenzoate synthase glutamine amidotransferase component II	NC
SP5448_RS08300		-0.18	0.6946		0.03169	0.9449		1651541	1652809	+	WP_011285735.1		M5005_Spy_1699			ATPase, AAA family	NE
SP5448_RS08310		0.1681	0.8588		-0.2342	0.8059		1653306	1653746	+	WP_010922703.1		M5005_Spy_1700			acetyltransferase	NE
SP5448_RS08315		-0.09072	0.8695		0.08112	0.8833		1653801	1654307	+	WP_010922704.1		M5005_Spy_1701	flaR		DNA topology modulation protein flar-related protein	NE
SP5448_RS08320		0.314	0.5922		0.4415	0.4522		1654556	1655257	+	WP_010922705.1		M5005_Spy_1702	smeZ		mitogenic exotoxin Z	NE
SP5448_RS08325		-0.8237	0.337		1.116	0.1893		1655541	1655807	-	WP_011285736.1		M5005_Spy_1703			hypothetical cytosolic protein	NE
SP5448_RS08330		-0.7166	0.2281		0.5233	0.3788		1655986	1657614	+	WP_010922707.1		M5005_Spy_1704	dppA		dipeptide-binding protein	NE
SP5448_RS08335		0.04741	0.9243		-0.02708	0.9568		1657727	1658704	+	WP_009880585.1		M5005_Spy_1705	dppB		dipeptide transport system permease protein	NE
SP5448_RS08340		-0.352	0.6076		0.3638	0.5957		1658701	1659522	+	WP_002982520.1		M5005_Spy_1706	dppC		dipeptide transport system permease protein	NE
SP5448_RS08345		0.1459	0.8433		-0.3496	0.6361		1659534	1660337	+	WP_003059481.1		M5005_Spy_1707	dppD		dipeptide transport ATP-binding protein	NE
SP5448_RS08350		0.2437	0.6684		0.6106	0.2838		1660321	1660947	+	WP_010922708.1		M5005_Spy_1708	dppE		dipeptide transport ATP-binding protein	NE
SP5448_RS08355		0.2095	0.8299		0.7043	0.4701		1661028	1661228	-	WP_002982507.1		M5005_Spy_1709			hypothetical protein	NE
SP5448_RS08360		-0.1875	0.7008		0.09351	0.8481		1661397	1663874	-	WP_010922709.1		M5005_Spy_1710			streptococcal histidine triad protein	NE
SP5448_RS08365		-0.05914	0.921		0.6747	0.258		1663887	1664807	-	WP_002987954.1		M5005_Spy_1711	lsp		laminin binding lipoprotein; virulence assoc; AdcR- repressed	NE
SP5448_RS08370		-0.3314	0.6986		0.006571	0.9939		1664885	1664980	-	WP_025193999.1
SP5448_RS08375		0	1		0	1		1664985	1665500	-	WP_032461697.1		M5005_Spy_0297			transposase	NE
SP5448_RS08380		0	1		0	1		1665403	1666107	-	WP_011285375.1		M5005_Spy_1537			transposase	NE
SP5448_RS08385		0.2261	0.7175		0.7951	0.2035		1666358	1667407	-	WP_047343333.1		M5005_Spy_1714	fba		cell surface protein; Mga-regulated	NE
SP5448_RS08390		0.5941	0.1662		1.044	0.01505		1667504	1670998	-	WP_011285740.1		M5005_Spy_1715	scpA		C5A peptidase precursor; Mga-regulated	NE
SP5448_RS08400		0.4869	0.334		0.2824	0.5797		1673216	1674196	-	WP_047343334.1		M5005_Spy_1718	sic1.0		streptococcal inhibitor of complement; Mga-regulated	NE
SP5448_RS08405		2.017	0.006455		3.855	1.918e-07		1674385	1675839	-	WP_011285743.1		M5005_Spy_1719	emm1		M protein; Mga-regulated	NE
SP5448_RS08410		1.942	0.002873		5.105	4.606e-15		1676024	1677613	-	WP_010922715.1		M5005_Spy_1720	mga		Multi-virulence gene regulator Mga	NE
SP5448_RS08415		0.2563	0.7406		-0.3911	0.6169		1678289	1678540	-	WP_002982472.1		M5005_Spy_1722			hypothetical protein	NE
SP5448_RS08420		-0.1591	0.71		-0.6328	0.1404		1678619	1680220	-	WP_011285745.1		M5005_Spy_1723	isp1		immunogenic secreted protein	NE
SP5448_RS08425		0.3838	0.6168		1.711	0.02572		1680322	1681710	-	WP_010922717.1		M5005_Spy_1724	ihk		TCS-13 histidine kinase; PMN survival (PDC domain)	NE
SP5448_RS08430		-0.2508	0.7404		0.2716	0.72		1681707	1682360	-	WP_002991237.1		M5005_Spy_1725	irr		TCS-13 response regulator;PMN survival	NE
SP5448_RS08435		0.347	0.3739		0.3026	0.4386		1682454	1683671	-	WP_002993552.1		M5005_Spy_1726	hitC		ABC transporter permease; Heme-induced Transporter	NE
SP5448_RS08440		0.5142	0.103		0.3548	0.2645		1683684	1684358	-	WP_002982458.1		M5005_Spy_1727	hitB		; Heme-induced Transporter; Heme-induced Transporter	NE
SP5448_RS08445		0.3194	0.4898		0.2029	0.664		1684345	1685613	-	WP_010922718.1		M5005_Spy_1728	hitA		periplasmic efflux compon.; Heme-induced Transporter	NE
SP5448_RS08450		-1.201	0.1438		0.1736	0.8322		1686036	1686320	-	WP_002982442.1		M5005_Spy_1729			hypothetical protein	NE
SP5448_RS08455		-0.5164	0.4509		-0.2447	0.7266		1686467	1686763	-	WP_002982439.1		M5005_Spy_1730	ship		SHIP-histidine rich GP interacting protein	NE
SP5448_RS08460		0.9055	0.191		0.542	0.4444		1687007	1687243	+	WP_011285231.1		M5005_Spy_1731	grm		gene regulated by Mga;; Mga-regulated	NE
SP5448_RS08465		-1.508	0.123		-2.703	0.005944		1687519	1688448	-	WP_010922719.1		M5005_Spy_1732	prsA		protein export protein prsA precursor	C
SP5448_RS08470		-0.5164	0.5991		-0.1764	0.8582		1688928	1689233	-	WP_002993568.1		M5005_Spy_1734	speI		streptopain SpeB inhibitor	NE
SP5448_RS08475		1.314	0.01503		2.31	1.899e-05		1689235	1690431	-	WP_010922720.1		M5005_Spy_1735	speB		streptococcal pyrogenic exotoxin B	NE
SP5448_RS08480		1.506	0.003404		3.443	2.125e-11		1691371	1692213	+	WP_002982409.1		M5005_Spy_1737	rgg, ropB		Stand-alone transcriptional regulator Rgg, RopB	NE
SP5448_RS08485		-0.2408	0.6951		0.2395	0.6967		1692454	1693269	-	WP_010922721.1		M5005_Spy_1738	spd		phage-associated deoxyribonuclease	NE
SP5448_RS08490		1.438	0.002763		1.253	0.00929		1693633	1694142	+	WP_009880864.1		M5005_Spy_1740			low temperature requirement C protein	NE
SP5448_RS08495		-0.1362	0.8447		0.1759	0.8005		1694224	1695312	-	WP_010922722.1		M5005_Spy_1741	gldA		glycerol dehydrogenase	NE
SP5448_RS08500		0.4063	0.5289		0.1011	0.8756		1695369	1696037	-	WP_011285749.1		M5005_Spy_1742	mipB		transaldolase	NE
SP5448_RS08505		-0.1413	0.7308		0.8776	0.03277		1696050	1698467	-	WP_010922724.1		M5005_Spy_1743	pflD		formate acetyltransferase	NE
SP5448_RS08510		0.4865	0.2897		0.459	0.3186		1698677	1699981	-	WP_010922725.1		M5005_Spy_1744	celC		PTS system, Cellobiose-specific IIC component	NE
SP5448_RS08515		-0.2379	0.7637		0.1812	0.8185		1699991	1700299	-	WP_002992103.1		M5005_Spy_1745	celB		PTS system, Cellobiose-specific IIB component	NE
SP5448_RS08520		0.6177	0.4353		1.359	0.0849		1700327	1700647	-	WP_002992105.1		M5005_Spy_1746	celA		PTS system, Cellobiose-specific IIA component	NE
SP5448_RS08525		0.5464	0.2853		-0.3991	0.4368		1700935	1701915	-	WP_002991275.1		0M5005_Spy_1747			sorbitol operon regulator	NE
SP5448_RS08530		-0.6725	0.4513		1.114	0.2104		1701931	1702677	-	WP_002991277.1		M5005_Spy_1748			transcriptional regulator, DeoR family	NE
SP5448_RS08535		-0.5212	0.2244		0.05979	0.8894		1702803	1703576	+	WP_010922726.1		M5005_Spy_1749			pyruvate formate-lyase activating enzyme	NE
SP5448_RS08540		-0.8265	0.4031		-0.7686	0.4362		1703611	1703811	+	WP_011285751.1		M5005_Spy_1750			hypothetical protein	NE
SP5448_RS08545		-0.406	0.5993		-0.2908	0.7059		1703813	1703989	-	WP_002982348.1		M5005_Spy_1751	secE		protein translocase subunit	NC
SP5448_RS08550		0.4957	0.5082		0.2488	0.7398		1704204	1706540	-	WP_010922727.1		M5005_Spy_1753	pbp2A		multimodular transpeptidase-transglycosylase	NE
SP5448_RS08555		0.2526	0.7504		0.7077	0.3715		1706579	1706959	-	WP_002982339.1		M5005_Spy_1754			translation initiation inhibitor	NE
SP5448_RS08560								1707450	1707641	+	WP_002982334.1
SP5448_RS08565		0.2008	0.8154		-0.04627	0.9572		1707625	1708536	+	WP_015056008.1		M5005_Spy_1756			ribosomal large subunit pseudouridine synthase D	NE
SP5448_RS08570		0.2568	0.4108		-0.1562	0.618		1708625	1710265	-	WP_011285753.1		M5005_Spy_1757			hypothetical protein	NE
SP5448_RS08575		0.1714	0.7816		0.4227	0.4944		1710512	1712008	+	WP_010922730.1		M5005_Spy_1758			probable dipeptidase B	NE
SP5448_RS08580		-0.3634	0.676		-0.3519	0.6864		1712636	1712818	-	WP_011285755.1		M5005_Spy_1760			transcriptional regulator, MutR family	NE
SP5448_RS08585		-0.07329	0.9411		-0.859	0.3868		1713211	1714842	-	WP_010922731.1		M5005_Spy_1761	groEL		60 kDa chaperonin	E
SP5448_RS08590		-0.2609	0.732		-0.2525	0.7394		1714878	1715168	-	WP_002991292.1		M5005_Spy_1762	groES		10 kDa chaperonin	E
SP5448_RS08595		-1.613	0.01524		-2.267	0.000728		1715346	1717790	-	WP_010922732.1		M5005_Spy_1763	clpC		negative regulator of genetic competence	NE
SP5448_RS08600		-0.06604	0.9293		-1.139	0.1285		1717790	1718251	-	WP_002982312.1		M5005_Spy_1764	ctsR		transcriptional regulator	NE
SP5448_RS08605		-0.6755	0.4365		1.187	0.1729		1718447	1718650	-	WP_002991299.1		M5005_Spy_1765	csp		cold shock protein	NE
SP5448_RS08615		-0.3364	0.6538		0.4823	0.5203		1719646	1720206	+	WP_002982304.1		M5005_Spy_1768	ahpC		peroxiredoxin reductase (NAD(P)H)	NE
SP5448_RS08620		0.06815	0.8215		1.417	2.741e-06		1720227	1721759	+	WP_002982300.1		M5005_Spy_1769	ahpF		peroxiredoxin reductase (NAD(P)H)	NE
SP5448_RS08625		0.1858	0.5997		0.1477	0.6771		1721817	1723082	-	WP_011285756.1		M5005_Spy_1770	hutI		imidazolonepropionase	NE
SP5448_RS08630		0.2673	0.3773		0.4585	0.1307		1723374	1725404	+	WP_010922734.1		M5005_Spy_1771	hutU		urocanate hydratase	NE
SP5448_RS08635		-0.1625	0.802		0.2232	0.7306		1725493	1726392	+	WP_010922735.1		M5005_Spy_1772			glutamate formiminotransferase	NE
SP5448_RS08640		0.1194	0.8655		0.9852	0.162		1726403	1727029	+	WP_010922736.1		M5005_Spy_1773			formiminotetrahydrofolate cyclodeaminase	NE
SP5448_RS08645		0.111	0.8113		0.7703	0.09813		1727047	1728720	+	WP_010922737.1		M5005_Spy_1774	fhs.2		formate--tetrahydrofolate ligase	NE
SP5448_RS08650		0.103	0.8429		0.6168	0.2343		1728742	1729338	+	WP_010922738.1		M5005_Spy_1775			hypothetical cytosolic protein	NE
SP5448_RS08655		0.603	0.09821		0.5411	0.1393		1729558	1730901	+	WP_010922739.1		M5005_Spy_1776			amino acid permease	NE
SP5448_RS08660		0.04309	0.9181		0.2698	0.5206		1730912	1732453	+	WP_010922740.1		M5005_Spy_1777	hutH		histidine ammonia-lyase	NE
SP5448_RS08665		0.3429	0.5487		0.2827	0.6211		1732639	1733625	+	WP_010922741.1		M5005_Spy_1778	hutG		formiminoglutamase	NE
SP5448_RS08670		0.09073	0.7926		0.3547	0.3044		1733656	1736730	-	WP_010922742.1		M5005_Spy_1779			transcriptional regulator, LuxR family	NE
SP5448_RS08675		-0.01965	0.9795		0.2669	0.7255		1737034	1737801	+	WP_002982262.1		M5005_Spy_1780	rpsB		SSU ribosomal protein S2P	E
SP5448_RS08680		-0.1435	0.852		0.02105	0.9781		1737935	1738975	+	WP_010922743.1		M5005_Spy_1781			protein translation elongation factor Ts	E
SP5448_RS08685		-0.3429	0.3626		-0.5142	0.1756		1739141	1741036	-	WP_011285757.1		M5005_Spy_1782	pepO		neutral endopeptidase	NE
SP5448_RS08690		-2.651	0.002387		-2.153	0.01405		1741244	1742872	-	WP_010922745.1		M5005_Spy_1783	treC		trehalose-6-phosphate hydrolase	NC
SP5448_RS08695		-2.671	0.0005383		-3.876	6.926e-07		1742939	1744963	-	WP_010922746.1		M5005_Spy_1784	treB		PTS system, Trehalose-specific IIBC component	NE
SP5448_RS08700		-1.949	0.01267		-1.792	0.02242		1745174	1745887	+	WP_002992823.1		M5005_Spy_1785	treR		trehalose operon transcriptional repressor	NE
SP5448_RS08710		0.1384	0.8285		-0.3056	0.6333		1746691	1747548	+	WP_010922747.1		M5005_Spy_1787			glyoxalase family protein	NE
SP5448_RS08715		-0.01502	0.9803		-0.3946	0.5184		1747590	1748321	+	WP_010922748.1		M5005_Spy_1788	yaaA		protein yaaA	NE
SP5448_RS08720		-1.141	0.2467		-1.361	0.168		1748495	1749109	-	WP_002982219.1		M5005_Spy_1789	nrdG		anaerobic ribonucleoside-triphosphate reductase activating protein	NE
SP5448_RS08725		-0.1884	0.8419		-1.38	0.1462		1749109	1749618	-	WP_011285759.1		M5005_Spy_1790			acetyltransferase	NE
SP5448_RS08730		0.4542	0.6187		0.1396	0.8801		1749627	1750562	-	WP_010922750.1		M5005_Spy_1791			virulence factor	NC
SP5448_RS08735		-1.247	0.08564		-3.308	9.208e-06		1750919	1753117	-	WP_011285760.1		M5005_Spy_1793	nrdD		anaerobic ribonucleoside-triphosphate reductase	C
SP5448_RS08740		1.664	0.001106		1.869	0.0002493		1753214	1754773	-	WP_010922751.1		M5005_Spy_1794			hypothetical membrane spanning protein	NE
SP5448_RS08745		-0.8473	0.393		0.2537	0.7982		1755186	1755491	-	WP_002982199.1		M5005_Spy_1795			hypothetical cytosolic protein	NE
SP5448_RS08750		0.2144	0.7833		0.0179	0.9816		1755503	1755922	-	WP_010922752.1		M5005_Spy_1796			endonuclease involved in recombination	E
SP5448_RS08755		-0.3709	0.673		-1.173	0.192		1755919	1756188	-	WP_002982194.1		M5005_Spy_1797			hypothetical cytosolic protein	NE
SP5448_RS08760		0.2776	0.779		-0.001306	0.9989		1756301	1756699	-	WP_002982188.1		M5005_Spy_1798	spxA2		suppressor of clpP & X SpxA homolog, allele 2	C
SP5448_RS08765		-0.8006	0.4103		-1.387	0.1551		1756990	1758126	-	WP_010922753.1		M5005_Spy_1799	recA		RecA	NE
SP5448_RS08770		0.1209	0.8096		0.8572	0.08797		1758215	1759486	-	WP_010922754.1		M5005_Spy_1800	cinA		colligrin	NE
SP5448_RS08775		-0.4706	0.6265		0.4622	0.632		1759555	1760115	-	WP_010922755.1		M5005_Spy_1801	tag		DNA-3-methyladenine glycosylase	NC
SP5448_RS08780		-1.481	0.05181		-2.225	0.00528		1760125	1760721	-	WP_002992186.1		M5005_Spy_1802	ruvA		holliday junction DNA helicase	NC
SP5448_RS08785		0.3429	0.6076		0.0498	0.9406		1760723	1761943	-	WP_010922756.1		M5005_Spy_1803	lmrP		multidrug resistance protein B	NE
SP5448_RS08790		-0.0602	0.9234		1.028	0.09958		1761954	1763936	-	WP_010922757.1		M5005_Spy_1804	mutL		DNA mismatch repair protein	NC
SP5448_RS08795		0.6055	0.2901		0.2284	0.6929		1764065	1766620	-	WP_010922773.1		M5005_Spy_1805	mutS		DNA mismatch repair protein	NC
SP5448_RS08800		-0.2283	0.689		1.332	0.01958		1766607	1766813	-	WP_010922774.1		M5005_Spy_1806			hypothetical cytosolic protein	NE
SP5448_RS08805		0.5381	0.4593		2.958	4.753e-05		1766956	1767393	-	WP_002982171.1		M5005_Spy_1807	argR2		arginine repressor	NE
SP5448_RS08810		1.11	0.2585		0.3803	0.6996		1767684	1769375	+	WP_002991367.1		M5005_Spy_1808	argS		arginyl-tRNA synthetase	E
SP5448_RS08815		0.1961	0.7011		0.4341	0.3953		1769463	1769771	+	WP_002991370.1		M5005_Spy_1809	uviB		bacteriocin	NE
SP5448_RS08820		-1.533	0.05963		-0.1441	0.8592		1769798	1770670	-	WP_002982164.1		M5005_Spy_1810			hypothetical membrane spanning protein	NE
SP5448_RS08825		0.0566	0.9038		-0.09933	0.8324		1770713	1771591	-	WP_002991372.1		M5005_Spy_1811			hypothetical membrane spanning protein	NE
SP5448_RS08830		-1.094	0.2343		-1.055	0.252		1771611	1772552	-	WP_010922775.1		M5005_Spy_1812			hypothetical membrane spanning protein	NE
SP5448_RS08835		-0.09866	0.9118		0.4614	0.6031		1772545	1774293	-	WP_011285762.1		M5005_Spy_1813	aspS		aspartyl-tRNA synthetase	E
SP5448_RS08840		-0.6125	0.524		-0.4165	0.6636		1774631	1775911	-	WP_010922777.1		M5005_Spy_1814	hisS		histidyl-tRNA synthetase	E
SP5448_RS08845		-0.2733	0.7834		0.7546	0.4478		1776131	1776313	+	WP_000290414.1		M5005_Spy_1815	rpmF		LSU ribosomal protein L32P	NE
SP5448_RS08850		-0.4159	0.6753		0.3607	0.7163		1776329	1776478	+	WP_002982147.1		M5005_Spy_1816	rpmG		LSU ribosomal protein L33P	NC
SP5448_RS08855		-0.1348	0.7523		-0.1312	0.7593		1776771	1777385	+	WP_002995289.1		M5005_Spy_1817	cadD		cadmium resistance protein	NE
SP5448_RS08860		-1.108	0.2076		-0.08394	0.9234		1777397	1777735	+	WP_002995294.1		M5005_Spy_1818	cadC		cadmium efflux system accessory protein	NE
SP5448_RS08875		0.4543	0.1941		0.2569	0.4654		1779524	1780126	+	WP_002982120.1		M5005_Spy_1821			hypothetical protein	NE
SP5448_RS09130		0.2597	0.7477		-0.214	0.7911		1780602	1780883	-	WP_015446326.1
SP5448_RS08885		-1.094	0.2337		-1.379	0.1337		1781337	1782179	+	WP_002991650.1		M5005_Spy_1823			integral membrane protein	NE
SP5448_RS08890		-1.623	0.07317		-0.8123	0.37		1782226	1782867	-	WP_010922781.1		M5005_Spy_1824			phosphohydrolase	NE
SP5448_RS08895		0.1097	0.8943		-0.1357	0.8694		1783074	1783400	+	WP_002982104.1		M5005_Spy_1825			transcriptional regulator, PadR family	NE
SP5448_RS08900		-0.5866	0.3659		-0.05249	0.9358		1783387	1783974	+	WP_010922782.1		M5005_Spy_1826			hypothetical membrane associated protein	NE
SP5448_RS08905		0.159	0.6862		0.8061	0.04074		1783971	1785050	+	WP_010922783.1		M5005_Spy_1827			hypothetical membrane associated protein	NE
SP5448_RS08910		-0.3813	0.1811		-1.751	1.459e-09		1785168	1787441	-	WP_015056014.1		M5005_Spy_1828			phage infection protein	NE
SP5448_RS08915		0.4267	0.5758		1.045	0.1716		1787576	1788109	+	WP_010922785.1		M5005_Spy_1830			transcriptional regulator, TetR family	NE
SP5448_RS08920		0	1		0	1		1788263	1788874	-	WP_002982092.1		M5005_Spy_1831	rpsD		SSU ribosomal protein S4P	E
SP5448_RS08925								1789077	1789160	-	WP_003051036.1
SP5448_RS08930		0	1		0	1		1789165	1790298	-	WP_011285737.1		M5005_Spy_1833			transposase	NE
SP5448_RS08935		-0.905	0.2869		-0.7146	0.3991		1790930	1791202	-	WP_002991405.1		M5005_Spy_1834			hypothetical protein	NE
SP5448_RS08940		-0.1063	0.9023		-0.1955	0.8198		1791219	1792580	-	WP_014635792.1		M5005_Spy_1835	holB		replicative DNA helicase	E
SP5448_RS08945		-0.5518	0.5691		-0.02341	0.9808		1792616	1793068	-	WP_002991410.1		M5005_Spy_1836	rplI		LSU ribosomal protein L9P	NE
SP5448_RS08950		-3.369	1.943e-07		-4.298	4.577e-11		1793065	1795041	-	WP_010922788.1		M5005_Spy_1837	gdpP		phosphoesterase, DHH family (PAS domain)	NE
SP5448_RS08955		-2.76	0.0005272		-3.717	7.056e-06		1795132	1797030	-	WP_010922789.1		M5005_Spy_1838	gidA		glucose inhibited division protein A	C
SP5448_RS08960		-1.18	0.2109		0.4554	0.6279		1797154	1797471	-	WP_010922790.1		M5005_Spy_1839			phosphohydrolase	NE
SP5448_RS08965		-0.4819	0.6255		-0.0629	0.9492		1798248	1799369	-	WP_010922791.1		M5005_Spy_1840	trmU		tRNA (5-methylaminomethyl-2-thiouridylate)-methyltransferase	E
SP5448_RS08970		-0.7014	0.2874		-0.1055	0.8728		1799667	1800338	+	WP_010922792.1		M5005_Spy_1841	sdhB		L-serine dehydratase; SerR-repressed	NE
SP5448_RS08975		0.07346	0.9248		-0.4602	0.5548		1800350	1801222	+	WP_010922793.1		M5005_Spy_1842	sdhA		L-serine dehydratase; SerR-repressed	NE
SP5448_RS08980		0.6478	0.23		1.429	0.008073		1801635	1802249	-	WP_010922794.1		M5005_Spy_1843			transglycosylase SLT domain family protein	NE
SP5448_RS08985		-0.6497	0.5078		-0.2903	0.7667		1802621	1803421	-	WP_002991426.1		M5005_Spy_1844	cbiQ		cobalt transport protein	C
SP5448_RS08990		0.751	0.4348		0.05368	0.9552		1803414	1804256	-	WP_002982066.1		M5005_Spy_1845	cbiO2		cobalt transport ATP-binding protein	E
SP5448_RS08995		-2.218	0.02371		-1.809	0.06588		1804232	1805071	-	WP_014407975.1		M5005_Spy_1846	cbiO1		cobalt transport ATP-binding protein	E
SP5448_RS09000		-0.2825	0.7302		-0.372	0.6477		1805073	1805615	-	WP_002991432.1		M5005_Spy_1847			CDP-diacylglycerol--glycerol-3-phosphate 3-phosphatidyltransferase (cardiolipin)	NC
SP5448_RS09005		-0.3456	0.6685		1.699	0.03528		1805629	1806654	-	WP_010922795.1		M5005_Spy_1848			hypothetical membrane associated; (cardiolipin)	NE
SP5448_RS09010		1.364	0.04987		2.037	0.003398		1806704	1807993	-	WP_010922796.1		M5005_Spy_1849			zinc protease	NE
SP5448_RS09015		1.828	0.0003593		4.183	3.258e-16		1807995	1809239	-	WP_011285767.1		M5005_Spy_1850			zinc protease	NE
SP5448_RS09020		0.2855	0.717		0.2724	0.7295		1809670	1810929	+	WP_011285768.1		M5005_Spy_1851	hasA		hyaluronan synthase	NE
SP5448_RS09025		-0.1088	0.8177		-1.093	0.02075		1810965	1812173	+	WP_009880737.1		M5005_Spy_1852	hasB		UDP-glucose 6-dehydrogenase	NE
SP5448_RS09030		-0.4288	0.6175		-0.2185	0.7994		1812355	1813269	+	WP_010922799.1		M5005_Spy_1853	hasC		UTP--glucose-1-phosphate uridylyltransferase	NE
SP5448_RS09035		-1.349	0.1211		-1.516	0.08446		1813577	1813990	+	WP_010922800.1		M5005_Spy_1854			hypothetical cytosolic protein	NE
SP5448_RS09040		-0.5808	0.3537		-1.852	0.003957		1813992	1815098	+	WP_010922801.1		M5005_Spy_1855	recF		DNA replication and repair protein	NE
SP5448_RS09045		-0.494	0.385		-0.2113	0.7105		1815153	1816016	-	WP_002992310.1		M5005_Spy_1856			glucose uptake protein; Non-PTS glucose uptake	NE
SP5448_RS09050		-0.4008	0.601		0.4001	0.6019		1816218	1817699	-	WP_002991454.1		M5005_Spy_1857	guaB		inosine-5'-monophosphate dehydrogenase	NE
SP5448_RS09055		0.5753	0.5605		0.5156	0.6002		1818037	1819059	-	WP_010922803.1		M5005_Spy_1858	trsA		tryptophanyl-tRNA synthetase	E
SP5448_RS09060		0.9742	0.04938		3.192	1.181e-10		1819478	1820350	+	WP_002982011.1		M5005_Spy_1860			hypothetical membrane spanning protein	NE
SP5448_RS09065		0.7161	0.1567		1.19	0.01862		1820429	1822048	+	WP_002981986.1		M5005_Spy_1861			ABC transporter ATP-binding protein	NE
SP5448_RS09070		-0.4585	0.3012		-1.273	0.004161		1822131	1824707	+	WP_010922804.1		M5005_Spy_1862			ABC transporter, permease protein	NE
SP5448_RS09085		0	1		0	1		1825873	1826154	-	WP_011285769.1
SP5448_RS09090		0.2798	0.7118		0	1		1826078	1826347	-	WP_015056017.1
SP5448_RS09100		0.232	0.7062		0.8163	0.185		1826736	1827215	-	WP_002981964.1		M5005_Spy_1864			hypothetical cytosolic protein	NE
SP5448_RS09105		-1.264	0.1459		-2.127	0.01746		1827427	1828650	+	WP_002994926.1		M5005_Spy_1865	htrA		protease Do	C
SP5448_RS09110		0.2609	0.6573		0.3088	0.6003		1828739	1829515	+	WP_014407987.1		M5005_Spy_1866	parB		chromosome partitioning protein	NE
		0.3727	0.6243		0.3013	0.6915
																*CRE-based on DebRo et al (2016) Scientific Reports
Table S4. Integrated gene essentiality determination for GAS M1T1 5448 for all time points.																C = classic CRE; C = CRE2 from S. suis
(a) Spy numbers from MGAS5005 genome.
(b) When available, gene name is provided.
(c) Call integrating data from Bayesian analyses on 3 time points.
(d) Hyperlink to the NCBI Gene website (http://www.ncbi.nlm.nih.gov/gene).
(e) Information on transcription units based on the work of McClure et al. (2013).
(f) Asteriks refer to genes found in the GAS core genome.
