# Supplementary material for: Genome-wide discovery of novel M1T1 group A streptococcal determinants important for fitness and virulence during soft-tissue infection
Source: PLoS Pathog. 2017 Aug 23;13(8):e1006584. doi: 10.1371/journal.ppat.1006584 (PMC5584981; doi:10.1371/journal.ppat.1006584)
Supplement: S3 Table — (XLSX) [file ppat.1006584.s009.xlsx]

## Sheet: Sheet1
S3 Table. Genes found during the in vitro (THY broth) and the in vivo (subcutaneous lesions) Tn-seq screens.
								In vitro fitness							In vivo fitness
						In vitro fitness 24h			In vitro fitness 48h			In vivo fitness 12h			In vivo fitness 24h			In vivo fitness 48h
	Locus tag		5005 Homolog	Gene Name (5005)		log2(FC)	p value		log2(FC)	p value		log2(FC)	p value		log2(FC)	p value		log2(FC)	p value
Genes associated with decreased fitness (thus, critical) in both in vitro and in vivo Tn-seq screens
	SP5448_RS00850		M5005_Spy_0140	ifs		-1.271	0.01061		-1.852	0.000225		-1.459	0.2078		-2.879	0.01136		-2.359	0.04159
	SP5448_RS01300		M5005_Spy_0242	-		-1.407	0.1257		-2.401	0.00957		1.017	0.3924		-1.834	0.1203		-2.759	0.02277
	SP5448_RS01610		M5005_Spy_1573	glpF.2		-2.181	0.02822		-2.367	0.01723		-0.591	0.618		-2.53	0.03322		1.963	0.08955
	SP5448_RS01620		M5005_Spy_1571	cppA		-1.516	0.061		-2.073	0.01112		-0.4681	0.678		-2.642	0.01973		-3.01	0.01134
	SP5448_RS01870		M5005_Spy_1519	recG		-0.9814	0.02846		-1.429	0.00156		-1.08	0.2467		-1.324	0.1529		-3.104	0.002231
	SP5448_RS01955		M5005_Spy_1501	-		-1.797	0.01387		-1.498	0.04217		1.355	0.1739		-0.1842	0.8533		-2.846	0.01161
	SP5448_RS02105		M5005_Spy_1471	-		-0.9243	0.1401		-1.469	0.01966		0.3726	0.6767		-1.919	0.03067		-3.455	0.0002788
	SP5448_RS02750		M5005_Spy_1339	priA		-1.289	0.05033		-2.612	0.0001628		-3.496	0.005245		-2.492	0.03963		-0.4385	0.7129
	SP5448_RS02780		M5005_Spy_1333	yvqE		-1.842	0.047		-1.931	0.03787		0.3946	0.7114		-1.405	0.188		-3.002	0.009915
	SP5448_RS03410		M5005_Spy_1209	-		-0.008221	0.9929		-1.99	0.03298		-0.8627	0.4742		-2.766	0.02112		-2.477	0.04106
	SP5448_RS03935		M5005_Spy_1101	aroA1		-0.7032	0.1742		-1.528	0.003518		-0.5245	0.6162		-1.336	0.1958		-2.365	0.03058
	SP5448_RS04065		M5005_Spy_1073	dltA		0.03299	0.9523		-1.42	0.0105		-0.4008	0.6689		-4.431	6.623e-06		-2.207	0.03268
	SP5448_RS04455		M5005_Spy_0992	-		-1.079	0.1025		-3.133	6.746e-06		1.021	0.3523		-0.5514	0.6137		-2.495	0.03385
	SP5448_RS04625		M5005_Spy_0955	pstS		-1.502	0.04809		-2.469	0.001501		0.5715	0.652		-2.491	0.04759		-2.493	0.04401
	SP5448_RS05145		M5005_Spy_0845	prs		-0.9319	0.2358		-1.854	0.01927		-0.8674	0.3688		-2.951	0.002302		-0.8035	0.4349
	SP5448_RS07060		M5005_Spy_0441	aroE		-1.885	0.02339		-1.96	0.01875		-0.6203	0.54		-1.448	0.1517		-2.633	0.01727
	SP5448_RS07765		M5005_Spy_0288	snf		-1.113	0.009459		-0.3432	0.4242		-0.1995	0.8122		-1.006	0.2298		-1.78	0.04925
	SP5448_RS09040		M5005_Spy_1855	recF		-0.5808	0.3537		-1.852	0.003957		-1.299	0.3032		-2.067	0.09562		-2.437	0.04829
Genes associated with increased fitness in both in vitro and in vivo Tn-seq screens
	SP5448_RS01415		M5005_Spy_1614	-		0.2717	0.4899		1.318	0.0008238		0.6378	0.4628		-0.3162	0.7147		2.542	0.006269
	SP5448_RS02410		M5005_Spy_1407	sse		0.1509	0.7883		1.126	0.04506		0.4111	0.4392		1.381	0.01057		1.228	0.04059
	SP5448_RS02555		M5005_Spy_1377	-		0.1388	0.8704		1.676	0.04895		-0.03002	0.9654		-0.6324	0.365		2.358	0.002361
	SP5448_RS08180		M5005_Spy_1671	-		0.04168	0.9392		1.467	0.007303		0.9017	0.1755		1.508	0.0247		1.226	0.09638
	SP5448_RS08425		M5005_Spy_1724	ihk		0.3838	0.6168		1.711	0.02572		-0.07746	0.9094		1.539	0.02494		1.161	0.1227
	SP5448_RS08475		M5005_Spy_1735	speB		1.314	0.01503		2.31	1.899e-05		-0.2925	0.6767		0.7967	0.2592		2.713	0.0004749
	SP5448_RS09010		M5005_Spy_1849	-		1.364	0.04987		2.037	0.003398		-0.3092	0.6175		2.356	0.0001686		3.984	7.888e-09
	SP5448_RS09015		M5005_Spy_1850	-		1.828	0.0003593		4.183	3.258e-16		0.8351	0.2604		2.784	0.0001859		6.004	1.365e-13
	SP5448_RS09065		M5005_Spy_1861	-		0.7161	0.1567		1.19	0.01862		0.06849	0.9202		-0.08103	0.9064		1.547	0.04435
Genes associated with opposite fitness phenotype in in vitro and in vivo Tn-seq screens
	SP5448_RS00770		M5005_Spy_0124	serR/sloR		-0.08873	0.8553		1.743	0.0003405		-0.28	0.6233		-0.7528	0.1931		-1.379	0.03187
	SP5448_RS01895		M5005_Spy_1514	-		-1.99	0.008844		-2.231	0.004115		0.3794	0.7567		-1.558	0.1976		3.544	0.002815
	SP5448_RS02090		M5005_Spy_1474	lytR		1.633	0.002152		0.9374	0.0783		-0.02857	0.9787		-3.161	0.002687		-1.079	0.3245
	SP5448_RS02330		M5005_Spy_1423	-		0.3423	0.6376		1.781	0.01417		-0.5091	0.4691		-2.189	0.002009		-4.404	1.438e-08
	SP5448_RS02490		M5005_Spy_1390	-		0.6359	0.1567		2.853	1.853e-10		-0.5979	0.3007		-1.25	0.03283		-1.274	0.04933
	SP5448_RS03100		M5005_Spy_1273	arcB		-2.158	0.00383		-2.441	0.001227		0.04175	0.9739		0.8007	0.5216		2.469	0.04294
	SP5448_RS04560		M5005_Spy_0970	-		1.307	0.02479		2.615	7.137e-06		0.2047	0.8481		-2.607	0.01441		-1.824	0.1007
	SP5448_RS05305		M5005_Spy_0811	-		1.007	0.2185		1.709	0.03686		-0.7658	0.3415		-1.502	0.06211		-1.958	0.0245
	SP5448_RS05865		M5005_Spy_0693	vfr		2.543	5.199e-06		4.155	9.681e-14		-0.5885	0.4116		-2.843	8.099e-05		-1.661	0.0362
	SP5448_RS08410		M5005_Spy_1720	mga		1.942	0.002873		5.105	4.606e-15		-0.513	0.5402		-1.978	0.01785		-2.543	0.004723
	SP5448_RS08735		M5005_Spy_1793	nrdD		-1.247	0.08564		-3.308	9.208e-06		0.1948	0.848		0.7199	0.4745		2.412	0.02274
	SP5448_RS08740		M5005_Spy_1794	-		1.664	0.001106		1.869	0.0002493		-0.07558	0.9291		-2.655	0.0017		-1.478	0.1045
	SP5448_RS09005		M5005_Spy_1848	-		-0.3456	0.6685		1.699	0.03528		-0.2861	0.7503		-2.022	0.02359		-0.5971	0.5321
	SP5448_RS09025		M5005_Spy_1852	hasB		-0.1088	0.8177		-1.093	0.02075		0.3475	0.6194		0.8318	0.2375		1.644	0.03305
